# Supplementary material for: Genomic resistance in historical clinical isolates increased in frequency and mobility after the age of antibiotics
Source: bioRxiv. 2025 Jan 16:2025.01.16.633422. Preprint. [Version 1] doi: 10.1101/2025.01.16.633422 (PMC11761691; doi:10.1101/2025.01.16.633422)
Supplement: Supplement 1 [file media-1.xlsx]

## Sheet: 2022-10-06 Complete NCTC DB
NCTC_Number	Current_Name	Original_Strain_Reference	Type_Strain	Family	Hazard_Group_(ACDP)	Release_Restrictions	Isolated_From	Extended_Bibliography	Data	Accession_Date	Authority	Depositor	Taxonomy	Other	Biosafety_Responsibility	Other_Collection_No	Previous_Catalogue_Name	Antigenic_Properties	Conditions_for_growth_on_solid_media	Conditions_for_growth_on_liquid_media	Bibliography	History	Miscellaneous_Sequence_Data	Other_Names	Also_Known_As	Whole_Genome_Sequence	Annotated_Genome	16S_rRNA_Gene_Sequence	Additional_Information	23S_rRNA_Gene_Sequence	Variety	Toxin_Status	Phage	Antimicrobial_Resistance_Mechanism	Other_Typing_Information	Special_Growth_Conditions	Comment_on_Organism_Name	Antimicrobial_Susceptibility	Fully_Sequenced_Strain	Year_Cultured	Assembly_Accessions	Species	Subspecies
NCTC 1	Shigella flexneri	Cable	No	Enterobacteriaceae	2	Terms & Conditions of Supply of Microbial Pathogens: Safety	Reputed first case of dysentery, Flanders in 1914, isolated by W. Broughton-Alcock	$(document).ready(function(){ $("#nctcbiblio").hide(); $("#showhide_").click(function(){ $("#nctcbiblio").toggle(250); $("#nctcbiblio_img").attr("src", $(this).text() == 'Hide bibliography' ? '/images/icon_arrow_right.gif' : '/images/icon_arrow_down.gif'); $(this).text($(this).text() == 'Hide bibliography' ? 'Show bibliography' : 'Hide bibliography'); }); }); Show bibliography	Andrewes, F. W. & Inman, A. C. (1919) Spec. Rep. Ser. Med. Res. Coun. No. 42.	4/2/2003	Castellani and Chalmers 1919 [AL]	F. W. Andrewes, London in 1920	TaxLink: S2715 (Shigella flexneri castellani and chalmers 1919) - Date of change: 27/07/2007 by NCTCUp to 27/07/2007: ? (NCTC 1) - Date of change: 27/07/2007	Serotype 2a	It is the responsibility of the customer to ensure that their facilities comply with biosafety regulations for their own country	Null	Null	Null	Null	Null	Null	Null	Null	Null	Null	Null	Null	Null	Null	Null	Null	Null	Null	Null	Null	Null	Null	Null	Null	1914	GCA_000953035	Shigella flexneri	Null
NCTC 2	Shigella flexneri	Hughes	No	Enterobacteriaceae	2	Terms & Conditions of Supply of Microbial Pathogens: Safety	human, strain from a carrier	Null	F. W. Andrewes, London in 1920 / Andrewes, F. W. & Inman, A. C. (1919) Spec. Rep. Ser. Med. Res. Coun. No. 42	01/01/1920	Castellani and Chalmers 1919 (AL)	ANDREWES F W	TaxLink: S2715 (Shigella flexneri Castellani and Chalmers 1919) - Date of change: 5/02/2003	Serotype X	It is the responsibility of the customer to ensure that their facilities comply with biosafety regulations for their own country	HUGHES	Shigella flexneri	serovar serotype x	nutrient agar,37, facultative anaerobe	nutrient broth,37, facultative anaerobe	ANDREWES F W & INMAN A C 1919 SPEC.REP.SER.MED. RES.COUN. 42	RFOM ANDREWES F ,UNIVERSITY WAR HOSPITAL SOUTHAMPTON ,1920 PRE:FR	Null	Null	Null	Null	Null	Null	Null	Null	Null	Null	Null	Null	Null	Null	Null	Null	Null	1920	GCA_900457135	Shigella flexneri	Null
NCTC 3	Shigella flexneri	Oxford Flexner	No	Enterobacteriaceae	2	Terms & Conditions of Supply of Microbial Pathogens: Safety	Null	Null	F. W. Andrewes, London in 1920 / Andrewes, F. W. & Inman, A. C. (1919) Spec. Rep. Ser. Med. Res. Coun. No. 42	01/01/1920	Castellani and Chalmers 1919 (AL)	ANDREWS F W	TaxLink: S2715 (Shigella flexneri Castellani and Chalmers 1919) - Date of change: 5/02/2003	Serotype 1a	It is the responsibility of the customer to ensure that their facilities comply with biosafety regulations for their own country	OXFORD	Shigella flexneri	serovar serotype 1a	nutrient agar,37, facultative anaerobe	nutrient broth,37, facultative anaerobe	ANDREWES F W & INMAN A C 1919 SPEC REP SER MED RES COUN NO 42	Null	Null	Null	Null	Null	Null	Null	Null	Null	Null	Null	Null	Null	Null	Null	Null	Null	Null	1919	Null	Shigella flexneri	Null
NCTC 4	Shigella flexneri	Mountain 2464	No	Enterobacteriaceae	2	Terms & Conditions of Supply of Microbial Pathogens: Safety	human, not recorded	Null	F. W. Andrewes in 1920 / Andrewes, F. W. & Inman, A. C. (1919) Spec. Rep. Ser. Med. Res. Coun. No. 42	01/01/1920	Castellani and Chalmers 1919 (AL)	ANDREWES F W	TaxLink: S2715 (Shigella flexneri Castellani and Chalmers 1919) - Date of change: 5/02/2003	Serotype 2b	It is the responsibility of the customer to ensure that their facilities comply with biosafety regulations for their own country	D.R.L. 182/54; D.R.L. 200/60; MOUNTAIN 2464; TYPE WX	Shigella flexneri	Null	nutrient agar,37, facultative anaerobe	nutrient broth,37, facultative anaerobe	ANDREWES F W & INMAN A C 1919 SPEC.REP.SER.MED. RES.COUN. NO.42	STRAIN FROM CARRIER AT UNIVERSITY WAR HOSPITAL,SOUTHAMPTON PRE:FR	Null	Null	Null	Null	Null	Null	Null	Null	Null	Null	Null	Null	Null	Null	Null	Null	Null	1919	Null	Shigella flexneri	Null
NCTC 5	Shigella flexneri	Stansfield	No	Enterobacteriaceae	2	Terms & Conditions of Supply of Microbial Pathogens: Safety	Null	Null	F. W. Andrewes, London in 1920 / Andrewes, F. W. & Inman, A. C. (1919) Spec. Rep. Ser. Med. Res. Coun. No. 42	01/01/1920	Castellani and Chalmers 1919 (AL)	ANDREWES F W	TaxLink: S2715 (Shigella flexneri Castellani and Chalmers 1919) - Date of change: 5/02/2003	Serotype 1b	It is the responsibility of the customer to ensure that their facilities comply with biosafety regulations for their own country	STANSFIELD	Shigella flexneri	serovar serotype 1b	nutrient broth,37, facultative anaerobe	nutrient broth,37, facultative anaerobe	Null	Null	Null	Null	Null	Null	Null	Null	Null	Null	Null	Null	Null	Null	Null	Null	Null	Null	Null	1919	GCA_900457205	Shigella flexneri	Null
NCTC 6	Shigella flexneri	Original Hiss & Russell	No	Enterobacteriaceae	2	Terms & Conditions of Supply of Microbial Pathogens: Safety	not recorded	Null	F. W. Andrewes, London in 1920 / This strain could be serologically classified as Shigella flexneri 2a / Andrewes, F. W. & Inman, A. C. (1919) Spec. Rep. Ser. Med. Res. Coun. No. 42	01/01/1920	Castellani and Chalmers 1919 (AL)	ANDREWES F W	TaxLink: S2715 (Shigella flexneri Castellani and Chalmers 1919) - Date of change: 5/02/2003	Serotype Y	It is the responsibility of the customer to ensure that their facilities comply with biosafety regulations for their own country	ORIGINAL	Shigella flexneri	serovar serotype y	nutrient agar,37, facultative anaerobe	nutrient broth,37, facultative anaerobe	ANDREWES F W & INMAN A C 1919 SPEC.REP.SER.MED. RES.COUN. 42	ISOLATED BY RUSSELL ,WASHINGTON D.C.,FROM AM.MUS.OF NAT.HIST PRE:FR	Null	Null	Null	Null	Null	Null	Null	Null	Null	Null	Null	Null	Null	Null	Null	Null	Null	1919	Null	Shigella flexneri	Null
NCTC 7	Shigella flexneri	Whittington	No	Enterobacteriaceae	2	Terms & Conditions of Supply of Microbial Pathogens: Safety	human, not recorded	Null	F. W. Andrewes, London in 1920 / Andrewes, F. W. & Inman, A. C. (1919) Spec. Rep. Ser. Med. Res. Coun. No. 42	01/01/1920	Castellani and Chalmers 1919 (AL)	ANDREWES F W	TaxLink: S2715 (Shigella flexneri Castellani and Chalmers 1919) - Date of change: 5/02/2003	Serotype 3a	It is the responsibility of the customer to ensure that their facilities comply with biosafety regulations for their own country	WHITTINGTON	Shigella flexneri	serovar serotype 3a	nutrient agar,37, facultative anaerobe	nutrient broth,37, facultative anaerobe	ANDREWES F W & INMAN A C 1919 SPEC.REP.SER.MED. RES.COUN. NO.42	ORIGINAL STRAIN FROM CARRIER AT UNIV.WAR HOSP. ,SOUTHAMPTON PRE:FR	Null	Null	Null	Null	Null	Null	Null	Null	Null	Null	Null	Null	Null	Null	Null	Null	Null	1919	Null	Shigella flexneri	Null
NCTC 13	Salmonella enterica subsp. enterica serotype Paratyphi A	Schottmuller	No	Enterobacteriaceae	3	Terms & Conditions of Supply of Microbial Pathogens: Safety	Null	Ref #: 95443 Author(s): Hirose,K.;Hashimoto,A.;Tamura,K.;Kawamura,Y.;Ezaki,T.;Sagara,H.;Watanabe,H. Journal: Antimicrob Agents Chemother Title: DNA sequence analysis of DNA gyrase and DNA topoisomerase IV quinolone resistance-determining regions of Salmonella enterica serovar Typhi and serovar Paratyphi A Volume: 46 Page(s): 3249-52 Year: 2002 Keyword(s): GENBANK/AB071870 GENBANK/AB071871 GENBANK…	Lister Institute, London in 1920 / Schottmuller, H. (1960) Dt. med. Wschr. 32, 511	01/01/1920	(LE MINOR et al. 1982) LE MINOR and POPOFF 1987	LISTER INSTITUTE	TaxLink: S9096 (Salmonella enterica subspecies enterica (ex kauffmann and edwards 1952) le minor and popoff 1987) - Date of change: 16/06/2007 by NCTCUp to 16/06/2007: ? (NCTC 13) - Date of change: 04/02/2003	Serotype Paratyphi A1, 2, 12:a:- Salmonella SUBSPECIES I	It is the responsibility of the customer to ensure that their facilities comply with biosafety regulations for their own country	SCHOTTMULLER	Salmonella enterica subsp. Enterica	serotype Paratyphi A serovar 1,2,12: a	nutrient agar,37, facultative anaerobe	nutrient broth,37, facultative anaerobe	SCHOTTMULLER H 1960 DT MED WSCHR 32 511	LONDON	>gb|AB072393|NCTC13|Salmonella paratyphi gyrB gene for gyrase subunitB, partial cds.| cgacgccgcgcgtgc... $(document).ready(function(){ $("#lsl_miscellaneousSequences_1").click( function(){$("#ls_miscellaneousSequences_1").fadeIn(500);} );$("#close_ls_miscellaneousSequences_1").click( function(){$("#ls_miscellaneousSequences_1").fadeOut(500);} ); });	Null	Null	Null	Null	Null	Null	Null	Null	Null	Null	Null	Null	Null	Null	Null	Null	1920	Null	Salmonella enterica	enterica serotype Paratyphi A
NCTC 30	Vibrio cholerae non 0:1	Martin I	No	Vibrionaceae	2	Terms & Conditions of Supply of Microbial Pathogens: Safety	human, human faeces	Null	(ATCC 14735) Lister Institute, London in 1920 / Faeces in 1916 / Vibrio paracholerae / Gardner, A. D. & Venkatraman, K. V. (1935) J. Hyg., Camb. 35, 262 / Not typed, probably 0:2	01/01/1920	Null	LISTER INSTITUTE	TaxLink: S3541 (Vibrio cholerae Pacini 1854) - Date of change: 5/02/2003	GARDNER and VENKATRAMAN Subgroup III	It is the responsibility of the customer to ensure that their facilities comply with biosafety regulations for their own country	ATCC 14735; MARTIN 1	Vibrio cholerae Non 0:1	serovar serotype non o:1	nutrient agar,37, facultative anaerobe	nutrient broth,37, facultative anaerobe	GARDNER A D & VENKATRAMAN K V 1935 J HYG CAMB 35 262.M.J. Dorman et al. The history, genome and biology of NCTC 30: a non-pandemic Vibrio cholerae isolate from World War One. 286. Proceedings of the Royal Society B: Biological Sciences. ePub: 10.04.2019	ISOLATED BY MARTIN C J FROM CONVALESCENT SOLDIER 1916	Whole Genome Sequences: ENA LS997867 (Chromosome 1), ENA LS997868 (Chromosome 2)	Null	Null	Null	Null	Null	Null	Null	Null	Null	Null	Null	Null	Null	Null	Null	Null	1916	GCA_900538065	Vibrio cholerae non 0:1	Null
NCTC 60	Proteus mirabilis	Pneum	No	Enterobacteriaceae	2	Terms & Conditions of Supply of Microbial Pathogens: Safety	human, case of pneumaturia in amsterdam	Null	J. J. van Loghem, Amsterdam in 1920 / Redeposited in 1935 / Case of pneumaturia in Amsterdam / van Loghem, J. J. (1918) Annls. Inst. Pasteur, Paris 32, 295	01/01/1920	HAUSER 1885 (AL)	LOGHEM J J VAN	TaxLink: S2381 (Proteus mirabilis Hauser 1885) - Date of change: 5/02/2003	Null	It is the responsibility of the customer to ensure that their facilities comply with biosafety regulations for their own country	PNEUM	Proteus mirabilis	Null	nutrient agar,37, facultative anaerobe	nutrient broth,37, facultative anaerobe	Null	REDEPOSITED IN 1935	Null	Null	Null	Null	Null	Null	Null	Null	Null	Null	Null	Null	Null	Null	Null	Null	Null	1935	GCA_900455025	Proteus mirabilis	Null
NCTC 72	Salmonella enterica subsp. enterica serotype Reading	Reading	No	Enterobacteriaceae	2	Terms & Conditions of Supply of Microbial Pathogens: Safety	freshwater;water supply,reading 1916	Null	H. Schutze, London in 1920 / Water, Reading in 1916 / Schutze, H. (1920) Lancet i, 93	01/01/1920	(LE MINOR et al. 1982) LE MINOR and POPOFF 1987	SCHUTZE H	TaxLink: S9096 (Salmonella enterica subspecies enterica (ex kauffmann and edwards 1952) le minor and popoff 1987) - Date of change: 16/06/2007 by NCTCUp to 16/06/2007: G2662 (Salmonella Lignieres 1900) - Date of change: 5/02/2003	Serotype Reading4, 12:e, h:1, 5Salmonella SUBSPECIES I	It is the responsibility of the customer to ensure that their facilities comply with biosafety regulations for their own country	4,12:E,H: 1,5	Salmonella enterica subsp. enterica	serotype Reading	nutrient agar,37, facultative anaerobe	nutrient broth,37, facultative anaerobe	SCHUTZE H 1920 LANCET 1 93	LISTER INSTITUTE,LONDON	Null	Null	Null	Null	Null	Null	Null	Null	Null	Null	Null	Null	Null	Null	Null	Null	Null	1916	Null	Salmonella enterica	enterica serotype Reading
NCTC 73	Salmonella enterica subsp. enterica serotype Typhimurium	Binns	No	Enterobacteriaceae	2	Terms & Conditions of Supply of Microbial Pathogens: Safety	human	Null	Lister Institute, London in 1920 / Human, France in 1917 / Salmonella typhimurium var. binns / White, P. B. (1929) MRC System of Bacteriology, 4, 86 / IS200 profile IP 2. 0 / Stanley, J. et al. (1993) J. gen. Microbiol. 139, 1133	01/01/1920	(LE MINOR et al. 1982) LE MINOR and POPOFF 1987	LISTER INSTITUTE	TaxLink: S9096 (Salmonella enterica subspecies enterica (ex kauffmann and edwards 1952) le minor and popoff 1987) - Date of change: 16/06/2007 by NCTCUp to 16/06/2007: S2674 (Salmonella typhimurium (Loeffler 1892) Castellani and Chalmers 1919) - Date of change: 5/02/2003	Serotype Typhimurium12:i:1, 2Salmonella SUBSPECIES I	It is the responsibility of the customer to ensure that their facilities comply with biosafety regulations for their own country	BINNS	Salmonella enterica subsp. enterica	serotype Typhimurium serovar 12:i: 1,2	nutrient agar,37, facultative anaerobe	nutrient broth,37, facultative anaerobe	WHITE P B 1929 MRC SYSTEM OF BACT 4 86	ISOL 1917 BY CAPT MCNEE FROM MAN HAVING EATEN TINNED RATION PRE:FR	Null	SALMONELLA TYPHIM. VAR BINNS, (LOEFFLER, 1892) CASTELLANI AND CHALMERS,	Null	Null	Null	Null	Null	Null	Null	Null	Null	Null	Null	Null	Null	Null	Null	1917	Null	Salmonella enterica	enterica serotype Typhimurium
NCTC 74	Salmonella enterica subsp. enterica serotype Typhimurium	Mutton	No	Enterobacteriaceae	2	Terms & Conditions of Supply of Microbial Pathogens: Safety	Null	Ref #: 95540 Author(s): Gensberg,K.;Jin,Y.F.;Piddock,L.J. Journal: FEMS Microbiol Lett Title: A novel gyrB mutation in a fluoroquinolone-resistant clinical isolate of Salmonella typhimurium Volume: 132 Page(s): 57-60 Year: 1995 Keyword(s): GENBANK/U30842 Anti-Infective Agents/*pharmacology Base Sequence Ciprofloxacin/pharmacology DNA Gyrase DNA Topoisomerases, Type II/*genetics DNA, Bacterial/che…	(ATCC 13311) Type strain of Salmonella typhimurium / Lister Institute in 1920 / Food poisoning in 1911 / Opinion 26 (1963) Int. Bull. bact. Nomencl. Taxon. 13, 35 / IS200 profile IP 2. 2 / Stanley, J. et al. (1993) J. gen. Microbiol. 139, 1133	01/01/1920	(LE MINOR et al. 1982) LE MINOR and POPOFF 1987	LISTER INSTITUTE	TaxLink: S9096 (Salmonella enterica subspecies enterica (ex kauffmann and edwards 1952) le minor and popoff 1987) - Date of change: 16/06/2007 by NCTCUp to 16/06/2007: S2674 (Salmonella typhimurium (Loeffler 1892) Castellani and Chalmers 1919) - Date of change: 5/02/2003	Serotype Typhimurium4, 5, 12:i:1, 2Salmonella SUBSPECIES I	It is the responsibility of the customer to ensure that their facilities comply with biosafety regulations for their own country	ATCC 13311; DSM 5569; MUTTON; WDCM 00121	Salmonella enterica subsp. enterica	serotype Typhimurium serovar 4,5,12:i: 1,2	Nutrient / Columbia blood agar, 24 hours, 37°C, aerobic	nutrient broth,37, facultative anaerobe	OPINION 26 1963 INT BULL BACT NOMENC TAXON 13 35	SOURCE FROM CASE OF FOOD POISONING IN 1911	>gb|AY370865|ATCC 13311|Salmonella typhimurium strain ATCC 13311 gyrase B (gyrB) gene,partial cds.| aaagtctccggcggt... $(document).ready(function(){ $("#lsl_miscellaneousSequences_1").click( function(){$("#ls_miscellaneousSequences_1").fadeIn(500);} );$("#close_ls_miscellaneousSequences_1").click( function(){$("#ls_miscellaneousSequences_1").fadeOut(500);} ); });	Null	Salmonella Typhimurium	http://www.ebi.ac.uk/ena/data/view/ERS473429	ftp://ftp.sanger.ac.uk/pub/project/pathogens/NCTC3000/...	>gb|X80681|ATCC 13311|S.typhimurium 16S rRNA gene.| naattgaagagtttg... $(document).ready(function(){ $("#lsl_ribosomalDna16s_1").click( function(){$("#ls_ribosomalDna16s_1").fadeIn(500);} );$("#close_ls_ribosomalDna16s_1").click( function(){$("#ls_ribosomalDna16s_1").fadeOut(500);} ); });	Null	Null	Null	Null	Null	Null	Null	Null	Null	Null	Null	1911	GCA_900456755	Salmonella enterica	enterica serotype Typhimurium
NCTC 86	Escherichia coli	Escherich	No	Enterobacteriaceae	2	Terms & Conditions of Supply of Microbial Pathogens: Safety	Null	Ref #: 983 Author(s): Lawson,A.;Quinn,A.G. Journal: Biochem. J. Title: Studies on amino acid decarboxylases in Escherichia coli. Volume: 105 Page(s): 483-490 Year: 1967	(ATCC 4157, NCIB 86, DSM 301) Lister Institute, London in 1920 / Bacterium coli var. commune / Isolated about 1885 / Antigenically O rough:H10 / Disinfectant test strain	01/01/1920	(MIGULA 1895) CASTELLANI and CHALMERS 1919 (AL)	LISTER INSTITUTE,LONDON	TaxLink: S1192 (Escherichia coli (Migula 1895) Castellani and Chalmers 1919) - Date of change: 5/02/2003	Null	It is the responsibility of the customer to ensure that their facilities comply with biosafety regulations for their own country	ATCC 4157; CIP 61.11; DSM 301; ESCHERICH; NCIB 86	Escherichia coli	serovar rough :h10	Nutrient agar, 24-48 hours, 37°C, aerobic	nutrient broth,37, facultative anaerobe	Null	ISOLATED CIRCA 1885	Null	Null	Null	http://www.ebi.ac.uk/ena/data/view/ERS744791	ftp://ftp.sanger.ac.uk/pub/project/pathogens/NCTC3000/d...	Null	Null	Null	Null	Null	Null	Null	Null	Null	Null	Null	Null	1885	GCA_900699165	Escherichia coli	Null
NCTC 92	Salmonella enterica subsp. enterica serotype Stanley	Stanley	No	Enterobacteriaceae	2	Terms & Conditions of Supply of Microbial Pathogens: Safety	human, food poisoning	Null	H. Schutze in 1920 / Food poisoning in 1917 / Schutze, H. (1920) Lancet i, 93 / Warren, S. H. & Scott, W. M. (1929) J. Hyg., Camb. 29, 415	01/01/1952	(LE MINOR et al. 1982) LE MINOR and POPOFF 1987	SCHUTZE H	TaxLink: S9096 (Salmonella enterica subspecies enterica (ex kauffmann and edwards 1952) le minor and popoff 1987) - Date of change: 16/06/2007 by NCTCUp to 16/06/2007: G2662 (Salmonella Lignieres 1900) - Date of change: 5/02/2003	Serotype Stanley 4, 5, 12:d:1, 2Salmonella SUBSPECIES I	It is the responsibility of the customer to ensure that their facilities comply with biosafety regulations for their own country	STANLEY; 4,5,12:D: 1,2	Salmonella enterica subsp. enterica	serotype Stanley	Nutrient agar, 24-48 hours, 37°C, aerobic	nutrient broth,37, facultative anaerobe	SCHUTZE H 1920 LANCET 1 93	ISOLATED BY HUTCHENS H J,1917	Null	Null	Null	http://www.ebi.ac.uk/ena/data/view/ERS743109	ftp://ftp.sanger.ac.uk/pub/project/pathogens/NCTC3000/d...	Null	Null	Null	Null	Null	Null	Null	Null	Null	Null	Null	Null	1917	GCA_900456565	Salmonella enterica	enterica serotype Stanley
NCTC 96	Salmonella enterica subsp. enterica serotype Paratyphi C	Baghdad 31	No	Enterobacteriaceae	3	Terms & Conditions of Supply of Microbial Pathogens: Safety	human, enteritis	Null	H. Schutze, London in 1920 / Enteritis, Baghdad in 1918 / Schutze, H. (1920) Lancet i, 93	01/01/1920	(LE MINOR et al. 1982) LE MINOR and POPOFF 1987	SCHUTZE H	TaxLink: S9096 (Salmonella enterica subspecies enterica (ex kauffmann and edwards 1952) le minor and popoff 1987) - Date of change: 16/06/2007 by NCTCUp to 16/06/2007: ? (NCTC 96) - Date of change: 04/02/2003	Serotype Paratyphi C6, 7, Vi:c:1, 5Salmonella SUBSPECIES I	It is the responsibility of the customer to ensure that their facilities comply with biosafety regulations for their own country	BAGHDAD 31	Salmonella enterica subsp. enterica	serotype Paratyphi C serovar 6,7,vi:c: 1,5	nutrient agar,37, facultative anaerobe	nutrient broth,37, facultative anaerobe	SCHUTZE H 1920 LANCET 1 93	SOURCE BAGHDAD 1918,ISOLATED BY MACADAM	Null	Null	Null	Null	Null	Null	Null	Null	Null	Null	Null	Null	Null	Null	Null	Null	Null	1918	Null	Salmonella enterica	enterica serotype Paratyphi C
NCTC 109	Bacillus anthracis	Paddington VI	No	Bacillaceae	3	Terms & Conditions of Supply of Microbial Pathogens: Safety	shaving brush	Null	Lister Institute, London in 1920 / Shaving brush	01/01/1920	COHN 1872 (AL)	LISTER INSITITUTE	TaxLink: S387 (Bacillus anthracis Cohn 1872) - Date of change: 5/02/2003	Null	It is the responsibility of the customer to ensure that their facilities comply with biosafety regulations for their own country	PADDINGTON VI	Bacillus anthracis	Null	nutrient agar,37, facultative anaerobe	nutrient broth,37, facultative anaerobe	Null	DIAGNOSTICS DEPT	Null	Null	Null	Null	Null	Null	This pathogen is listed as a specified animal pathogen according to The Specified Animal Pathogens Order 2008. As such a SAPO licence is required to possess or work on this pathogen and is the responsibility of the customer to obtain from the HSE (UK only) The regulation of specified animal pathogens	Null	Null	Null	Null	Null	Null	Null	Null	Null	Null	1920	Null	Bacillus anthracis	Null
NCTC 120	Burkholderia mallei	A	No	Burkholderiaceae	3	Terms & Conditions of Supply of Microbial Pathogens: Safety	Null	Null	Lister Institute, London in 1920	01/01/1920	(ZOPF 1885) YABUUCHI et al. 1993	LISTER INSTITUTE LONDON	TaxLink: S2456 (Pseudomonas mallei) - Date of change: 5/02/2003	Null	It is the responsibility of the customer to ensure that their facilities comply with biosafety regulations for their own country	A	Burkholderia mallei	Null	blood agar,37, aerobic	nutrient broth,37, aerobic	Null	Null	Null	Null	Null	Null	Null	>gb|D13053|NCTC 120| EY 2066|Pseudomonas mallei 16S rRNA, partial sequence.| gggcttcacacgtca... $(document).ready(function(){ $("#lsl_ribosomalDna16s_1").click( function(){$("#ls_ribosomalDna16s_1").fadeIn(500);} );$("#close_ls_ribosomalDna16s_1").click( function(){$("#ls_ribosomalDna16s_1").fadeOut(500);} ); });	This pathogen is listed as a specified animal pathogen according to The Specified Animal Pathogens Order 2008. As such a SAPO licence is required to possess or work on this pathogen and is the responsibility of the customer to obtain from the HSE (UK only) The regulation of specified animal pathogens	Null	Null	Null	Null	Null	Null	Null	Null	Null	Null	1920	GCA_939549625	Burkholderia mallei	Null
NCTC 122	Escherichia coli	Hueppe	No	Enterobacteriaceae	2	Terms & Conditions of Supply of Microbial Pathogens: Safety	Null	Null	Lister Institute, London in 1920 / Bacterium acidi-lactici	01/01/1920	(MIGULA 1895) CASTELLANI and CHALMERS 1919 (AL)	LISTER INSTITUTE LONDON	TaxLink: S1192 (Escherichia coli (Migula 1895) Castellani and Chalmers 1919) - Date of change: 5/02/2003	Null	It is the responsibility of the customer to ensure that their facilities comply with biosafety regulations for their own country	HUEPPE	Escherichia coli	Null	Columbia blood agar, 24-48 hours, 37°C, aerobic	nutrient broth,37, facultative anaerobe	Null	Null	Null	BACTERIUM ACIDI-LACTICI	Null	http://www.ebi.ac.uk/ena/data/view/ERS1275668	ftp://ftp.sanger.ac.uk/pub/project/pathogens/NCTC3000/...	Null	Null	Null	Null	Null	Null	Null	Null	Null	Null	Null	Null	1920	GCA_900186905	Escherichia coli	Null
NCTC 129	Salmonella enterica subsp. enterica serotype Newport	Newport 5	No	Enterobacteriaceae	2	Terms & Conditions of Supply of Microbial Pathogens: Safety	Null	Null	Lister Institute, London in 1920 / Fatal case of food-poisoning, Newport in 1915 / Schutze, H. (1920) Lancet i, 93 / Schutze, H. (1930) Br. J. exp. Path. 11, 34 / Rouchdi, N. (1938) C. r. Seanc. Soc. Biol. 128, 1024	01/01/1920	(LE MINOR et al. 1982) LE MINOR and POPOFF 1987	LISTER INSTITUTE LONDON	TaxLink: S9096 (Salmonella enterica subspecies enterica (ex kauffmann and edwards 1952) le minor and popoff 1987) - Date of change: 16/06/2007 by NCTCUp to 16/06/2007: G2662 (Salmonella Lignieres 1900) - Date of change: 5/02/2003	Serotype Newport6, 8:e, h:1, 2Salmonella SUBSPECIES I	It is the responsibility of the customer to ensure that their facilities comply with biosafety regulations for their own country	NEWPORT 5; 6,8:E,H: 1,2	Salmonella enterica subsp. enterica	serotype Newport	Nutrient agar, 24 hours,37°C, aerobic	nutrient broth,37, facultative anaerobe	Null	ISOLATED FROM FATAL CASE OF FOOD POISONONG IN NEWPORT 1915 PRE:FR	Null	Null	Null	http://www.ebi.ac.uk/ena/data/view/ERS500966	ftp://ftp.sanger.ac.uk/pub/project/pathogens/NCTC3000/...	Null	Null	Null	Null	Null	Null	Null	Null	Null	Null	Null	Null	1915	GCA_900635525	Salmonella enterica	enterica serotype Newport
NCTC 144	Yersinia pestis	Parel	No	Enterobacteriaceae	3	Terms & Conditions of Supply of Microbial Pathogens: Safety	guinea pig innoculated/3 strains pestis	Null	Lister Institute, London in 1920 / From guinea-pig innoculated in 1920 with three strains of Bacterium pestis (Nos. 3249, 3232 & 3251), stock organisms used for making Haffkines prophylactic vaccine at Parel, Bombay. Biovar: orientalis	01/01/1920	(LEHMANN and NEUMANN 1896) VAN LOGHEM 1944 (AL)	LISTER INSTITUTE	TaxLink: S3616 (Yersinia pestis (Lehmann and Neumann 1896) van Loghem 1944) - Date of change: 5/02/2003	Null	It is the responsibility of the customer to ensure that their facilities comply with biosafety regulations for their own country	PAREL	Yersinia pestis	Null	nutrient agar,37, facultative anaerobe	nutrient broth,37, facultative anaerobe	Null	ISOLATED BY DORMAN ,LISTER INSTITUTE,LONDON	Null	Null	Null	Null	Null	Null	Null	Null	Null	Null	Null	Null	Null	Null	Null	Null	Null	1920	GCA_900460545	Yersinia pestis	Null
NCTC 160	Salmonella enterica subsp. enterica serotype Typhi	Rawlings	No	Enterobacteriaceae	3	Terms & Conditions of Supply of Microbial Pathogens: Safety	human, spleen of typhoid patient	Null	Jeyes Sanitary Compounds Limited in 1920 / Sir Almroth Wright / Isolated by Sir Almroth Wright in 1900-1 / Spleen, typhoid case, South Africa / Vaccine preparation / Disinfectant strain	01/01/1920	(LE MINOR et al. 1982) LE MINOR and POPOFF 1987	JEYES SANITARY COMPOUNDS LTD	TaxLink: S9096 (Salmonella enterica subspecies enterica (ex kauffmann and edwards 1952) le minor and popoff 1987) - Date of change: 16/06/2007 by NCTCUp to 16/06/2007: S2673 (Salmonella typhi (Schroeter 1886) Warren and Scott 1930) - Date of change: 5/02/2003	Serotype Typhi9, 12, Vi:d Salmonella SUBSPECIES IDISINFECTANTS AND STERILIZERS: STANDARD STRAINSChemical Disinfectants:Crown Agents testPhenol Coefficient (Staphylococcus) for Black and White disinfectant fluids	It is the responsibility of the customer to ensure that their facilities comply with biosafety regulations for their own country	RAWLINGS; 160	Salmonella enterica subsp. enterica	serotype Typhi serovar 9,12,vi:d	nutrient agar,37, facultative anaerobe	nutrient broth,37, facultative anaerobe	Null	ISOLATED BY WRIGHT 1900-1 FROM BOER WAR PATIENT RAWLINGS PRE:FR	Null	Null	Null	Null	Null	Null	Null	Null	Null	Null	Null	Null	Null	Null	Null	Null	Null	1900	Null	Salmonella enterica	enterica serotype Typhi
NCTC 189	Staphylococcus equorum	Rayner	No	Staphylococcaceae	Null	Terms & Conditions of Supply of Microbial Pathogens: Safety	Null	Null	Lister Institute in 1930 / Staphylococcus salivarius	01/01/1920	Schleifer et al. 1985	LISTER INSTITUTE	TaxLink: S1865 (Micrococcus varians) - Date of change: 5/02/2003	Null	It is the responsibility of the customer to ensure that their facilities comply with biosafety regulations for their own country	RAYNER	Staphylococcus xylosus	Null	nutrient agar,37, aerobic	nutrient broth,37, aerobic	Null	Null	Null	STAPHYLOCOCCUS SALIVARIUS, MIGULA, 1900	Null	Null	Null	Null	Null	Null	Null	Null	Null	Null	Null	Null	Null	Null	Null	1930	Null	Staphylococcus equorum	Null
NCTC 196	Micrococcus luteus	Lister	No	Micrococcaceae	Null	Terms & Conditions of Supply of Microbial Pathogens: Safety	Null	Null	Lister Institute in 1920 / Sarcina lutea	01/01/1920	(SCHROETER 1872) COHN 1872 (AL)	LISTER INSITITUTE	TaxLink: S1860 (Micrococcus luteus (Schroeter 1872) Cohn 1872 emend. Wieser et al. 2002) - Date of change: 5/02/2003	Null	It is the responsibility of the customer to ensure that their facilities comply with biosafety regulations for their own country	LISTER	Micrococcus luteus	Null	nutrient agar,37, aerobic	nutrient broth,37, aerobic	Null	Null	Null	Null	Null	Null	Null	Null	Null	Null	Null	Null	Null	Null	Null	Null	Null	Null	Null	1920	Null	Micrococcus luteus	Null
NCTC 204	Klebsiella pneumoniae sensu stricto	Lister	No	Enterobacteriaceae	2	Terms & Conditions of Supply of Microbial Pathogens: Safety	Null	Null	Lister Institute, London in 1920 / Friedlanders Bacillus / Kauffmann, F. (1949) Acta path. microbiol. scand. 26, 381 / Patent strain, unrestricted	01/01/1920	(SCHROETER 1886) TREVISAN 1887 (AL)	LISTER INSTITUTE LONDON	TaxLink: S1519 (Klebsiella pneumoniae subsp. pneumoniae (Schroeter 1886) Trevisan 1887) - Date of change: 5/02/2003	Null	It is the responsibility of the customer to ensure that their facilities comply with biosafety regulations for their own country	FRIEDLANDER BACILLUS; LISTER	Klebsiella pneumoniae	Capsular Serotype K2	Nutrient agar, 24-48 hours, 37°C, aerobic	nutrient broth,37, facultative anaerobe	KAUFFMANN F 1949 ACTA PATH MICROBIOL SCAND 26 381	Null	Null	Null	Null	http://www.ebi.ac.uk/ena/data/view/ERS836403	ftp://ftp.sanger.ac.uk/pub/project/pathogens/NCTC3000/d...	Null	Null	Null	Null	Null	Null	Null	Null	Null	Null	Null	Null	1920	GCA_900452165	Klebsiella pneumoniae sensu stricto	Null
NCTC 231	Corynebacterium pseudodiphtheriticum	2	No	Corynebacteriaceae	2	Terms & Conditions of Supply of Microbial Pathogens: Safety	Null	Ref #: 4441 Author(s): Danhaive,P.;Hoet,P.;Cocito,C. Journal: Int. J. Syst. Bacteriol. Title: Base compositions and homologies of deoxyribonucleic acids of corynebacteria isolatesd from human leprosy lesions and of related microorganisms. Volume: 32 Page(s): 70-76 Year: 1982	Lister Institute, London in 1920 / Laughton, N. (1950) J. Hyg., Camb. 48, 346	01/01/1920	Lehmann and Neumann 1896 (AL)	THE LISTER INSTITUTE	TaxLink: S972 (Corynebacterium pseudodiphtheriticum Lehmann and Neumann 1896) - Date of change: 5/02/2003	Null	It is the responsibility of the customer to ensure that their facilities comply with biosafety regulations for their own country	DSM 46628; IMET 10633; NCDO 1570; 2	Corynebacterium pseudodiphtheriticum	Null	blood agar,37, facultative anaerobe	nutrient broth,37, facultative anaerobe	LAUGHTON N 1950 J HYG CAMB 48 346	THE LISTER COLLECTION	Null	Null	Null	Null	Null	Null	Null	Null	Null	Null	Null	Null	Null	Null	Null	Null	Null	1920	Null	Corynebacterium pseudodiphtheriticum	Null
NCTC 232	Morganella morganii	Spencer	No	Enterobacteriaceae	2	Terms & Conditions of Supply of Microbial Pathogens: Safety	Null	Null	(NCIB 232) Lister Institute, London in 1920 / No. 1 Bacillus / Morgan, H. de R. (1906) Br. med. J. i, 208	01/01/1920	(WINSLOW et al. 1919) FULTON 1943	LISTER INSTITUTE	TaxLink: S4475 (Proteus morganii morganii) - Date of change: 5/02/2003	Null	It is the responsibility of the customer to ensure that their facilities comply with biosafety regulations for their own country	MORGAN NO.1 BACILLUS; NCIB 232; SPENCER	Morganella morganii	Null	nutrient agar,37, facultative anaerobe	nutrient broth,37, facultative anaerobe	MORGAN H DE R 1906 BR MED J 1 208	Null	Null	Null	Null	Null	Null	Null	Null	Null	Null	Null	Null	Null	Null	Null	Null	Null	Null	1906	GCA_900453135	Morganella morganii	Null
NCTC 235	Morganella morganii	33 M	Yes	Enterobacteriaceae	2	Terms & Conditions of Supply of Microbial Pathogens: Safety	human, summer diarrhoea	Ref #: 48709 Author(s): Dauga,C. Journal: Int J Syst Evol Microbiol Title: Evolution of the gyrB gene and the molecular phylogeny of Enterobacteriaceae: a model molecule for molecular systematic studies Volume: 52 Page(s): 531-47 Year: 2002 Keyword(s): GENBANK/AJ300528 GENBANK/AJ300529 GENBANK/AJ300530 GENBANK/AJ300531 GENBANK/AJ300532 GENBANK/AJ300533 GENBANK/AJ300534 GENBANK/AJ300535 GENBANK/AJ…	(ATCC 25830, DSM 30164, NCIB 235) Type strain / Lister Institute, London in 1920 / Summer diarrhoea / Morgans No. 1 Bacillus / Morgan, H. de R. (1906) Br. med. J. i, 208	01/01/1920	(WINSLOW et al. 1919) FULTON 1943	LISTER INSTITUTE	TaxLink: S4475 (Proteus morganii morganii) - Date of change: 5/02/2003	Null	It is the responsibility of the customer to ensure that their facilities comply with biosafety regulations for their own country	ATCC 8075 H; ATCC 25830; 33 M; DSM 30164; IFO 3848; M 11; MORGAN NO.1 BACILLUS; NCIB 235; WDCM 00112	Morganella morganii	Null	Nutrient agar, 24 hours,37°C, aerobic	nutrient broth,37, facultative anaerobe	MORGAN H DE R 1906 BR MED J 1 208	Null	>gb|AJ300548|CIP A231T| ATCC 25830T|Morganella morganii partial gyrB gene for DNA gyrase B subunitstrain CIP A231T, ATCC 25830T.| ataagttcgacgata... $(document).ready(function(){ $("#lsl_miscellaneousSequences_1").click( function(){$("#ls_miscellaneousSequences_1").fadeIn(500);} );$("#close_ls_miscellaneousSequences_1").click( function(){$("#ls_miscellaneousSequences_1").fadeOut(500);} ); });	Null	Null	http://www.ebi.ac.uk/ena/data/view/ERS513125	ftp://ftp.sanger.ac.uk/pub/project/pathogens/NCTC3000/...	>gb|AF500485|ATCC25830|Morganella morganii subsp. morganii strain ATCC25830 16S ribosomalRNA gene, partial sequence.| ctggtcagctagagt... $(document).ready(function(){ $("#lsl_ribosomalDna16s_1").click( function(){$("#ls_ribosomalDna16s_1").fadeIn(500);} );$("#close_ls_ribosomalDna16s_1").click( function(){$("#ls_ribosomalDna16s_1").fadeOut(500);} ); });>gb|AJ301681|CIPA231T (ATCC25830T)|Morganell…	Null	>gb|AY116909|ATCC 25830|Morganella morganii strain ATCC 25830 23S ribosomal RNA gene,partial sequence.| ggttaagcgaataag... $(document).ready(function(){ $("#lsl_ribosomalDna23s_1").click( function(){$("#ls_ribosomalDna23s_1").fadeIn(500);} );$("#close_ls_ribosomalDna23s_1").click( function(){$("#ls_ribosomalDna23s_1").fadeOut(500);} ); });	Null	Null	Null	Null	Null	Null	Null	Null	Null	1906	GCA_900635025	Morganella morganii	Null
NCTC 243	Klebsiella aerogenes	Pfeiffer	No	Enterobacteriaceae	2	Terms & Conditions of Supply of Microbial Pathogens: Safety	Null	Null	Lister Institute, London in 1920 / Bacterium lactis-aerogenes / Bacillus capsulatus Pfeiffer / Capsular serotype 2 / Bacterium aerogenes type I / Kauffmann, F. (1949) Acta path. microbiol. scand. 26, 381	01/01/1920	Null	LISTER INSTITUTE, LONDON	TaxLink: ? (NCTC 243) - Date of change: 04/02/2003	Null	It is the responsibility of the customer to ensure that their facilities comply with biosafety regulations for their own country	PFEIFFER	Klebsiella aerogenes	Null	nutrient agar,37, facultative anaerobe	nutrient agar, nutrient broth, (pws),37, facultative anaerobe	Null	Null	Null	BACILLUS CAPSULATUS, PFEIFFER;BACTERIUM AEROGENES TYPE 1	Null	Null	Null	Null	Null	Null	Null	Null	Null	Null	Null	Null	Null	Null	Null	1920	GCA_900451285	Klebsiella aerogenes	Null
NCTC 275	Clostridium sporogenes	G2 B6	No	Clostridiaceae	2	Terms & Conditions of Supply of Microbial Pathogens: Safety	human, from gas gangrene flanders 1st grt war	Null	M. Robertson, Lister Institute in 1920 / Gas gangrene, Flanders in 1914	01/01/1920	(METCHNIKOFF 1908) BERGEY et al. 1923 (AL)	ROBERTSON M LISTER INST	TaxLink: S906 (Clostridium sporogenes (metchnikoff 1908) bergey et al. 1923) - Date of change: 16/06/2007 by NCTC Up to 16/06/2007: ? (NCTC 275) - Date of change: 04/02/2003	Null	It is the responsibility of the customer to ensure that their facilities comply with biosafety regulations for their own country	G2 B6	Clostridium sporogenes	Null	blood agar ano2,37, strict anaerobe	nutrient broth,37, strict anaerobe	Null	Null	Null	Null	Null	Null	Null	Null	Null	Null	Null	Null	Null	Null	Null	Null	Null	Null	Null	1914	GCA_900447115	Clostridium sporogenes	Null
NCTC 276	Clostridium sporogenes	R 60 XV	No	Clostridiaceae	2	Terms & Conditions of Supply of Microbial Pathogens: Safety	human, outbreak of blackleg ireland	Null	(ATCC 693, USDA 15) M. Robertson, Lister Institute in 1920 / Blackleg, Ireland / Bacillus parasporogenes / Steam and formaldehyde sterilizers test strain / Reed, G. B. (1945) J. Bact. 49, 503	01/01/1920	(METCHNIKOFF 1908) BERGEY et al. 1923 (AL)	ROBINSON M LISTER INST	TaxLink: S906 (Clostridium sporogenes (metchnikoff 1908) bergey et al. 1923) - Date of change: 16/06/2007 by NCTC Up to 16/06/2007: ? (NCTC 276) - Date of change: 04/02/2003	DISINFECTANTS AND STERILIZERS: STANDARD STRAINS Steam Sterilizers: Low temperature steam and formaldehyde sterilizers	It is the responsibility of the customer to ensure that their facilities comply with biosafety regulations for their own country	ATCC 693; R 60 XV; USDA 15	Clostridium sporogenes	Null	blood agar,37, strict anaerobe	viand-leur,37, strict anaerobe	REED G B 1945 J BACT 49 503 505	ISOLATED BY ROBINSON M	Null	CLOSTRIDIUM PARASPOROGENES , NOT APPROVED;BACILLUS	Null	Null	Null	Null	Null	Null	Null	Null	Null	Null	Null	Null	Null	Null	Null	1920	Null	Clostridium sporogenes	Null
NCTC 277	Clostridium novyi	Cossard	No	Clostridiaceae	2	Terms & Conditions of Supply of Microbial Pathogens: Safety	fatal case of gas gangrene	Null	M. Robertson, Lister Institute in 1920 / M. Weinberg / Gas gangrene, Flanders in 1918 / Weinberg, M. (1914) C. r. Seanc. Soc. Biol. 77, 506 / Turner, A. W. & Eales, C. E. (1941) Aust. J. exp. Biol. med. Sci. 19, 167	01/01/1920	(Migula 1894) Bergey et al. 1923 (AL)	ROBERTSON M	TaxLink: S875 (Clostridium novyi (Migula 1894) Bergey et al. 1923) - Date of change: 5/02/2003	Type A	It is the responsibility of the customer to ensure that their facilities comply with biosafety regulations for their own country	COSSARD	Clostridium novyi	Null	meat broth,37, strict anaerobe	nutrient broth,37, strict anaerobe	TURNER A W & EALES C E 1941 AUST J EXP BIOL MED SCI 19 167; WEINBERG M	WEINBERG LAB PARIS-ROBERTSON M LISTER INSTITUTE LONDON	Null	Null	Null	Null	Null	Null	Null	Null	Null	Null	Null	Null	Null	Null	Null	Null	Null	1914	Null	Clostridium novyi	Null
NCTC 278	Clostridium novyi	Domange	No	Clostridiaceae	2	Terms & Conditions of Supply of Microbial Pathogens: Safety	human, gas gangrene flanders	Null	M. Robertson, Lister Institute in 1920 / M. Weinberg / Gas gangrene, Flanders	01/01/1920	(Migula 1894) Bergey et al. 1923 (AL)	ROBERTSON M	TaxLink: S875 (Clostridium novyi (Migula 1894) Bergey et al. 1923) - Date of change: 5/02/2003	Type A	It is the responsibility of the customer to ensure that their facilities comply with biosafety regulations for their own country	DOMANGE	Clostridium novyi	Null	nutrient agar,37, strict anaerobe	meat broth,37, strict anaerobe	Null	ISOLATED BY WEINBERG M-ROBERTSON M LISTER INSTITUTE LONDON PRE:FR	Null	Null	Null	Null	Null	Null	Null	Null	Null	Null	Null	Null	Null	Null	Null	Null	Null	1920	Null	Clostridium novyi	Null
NCTC 279	Clostridium tetani	USA II	Yes	Clostridiaceae	2	Terms & Conditions of Supply of Microbial Pathogens: Safety	Null	Ref #: 31686 Author(s): Collins,M.D.;Lawson,P.A.;Willems,A.;Cordoba,J.J.;Fernandez-Garayzabal,J.;Garcia,P.;Cai,J.;Hippe,H.;Farrow,J.A. Journal: Int J Syst Bacteriol Title: The phylogeny of the genus Clostridium: proposal of five new genera and eleven new species combinations Volume: 44 Page(s): 812-26 Year: 1995 Keyword(s): GENBANK/X74770 GENBANK/X75909 GENBANK/X76161 GENBANK/X76162 GENBANK/X7616…	(ATCC 19406) / Type strain / G. F. Petrie, Lister Institute in 1920 / Tulloch Type I	01/01/1920	(Flügge 1886) Bergey et al. 1923 (AL)	PETRIE G F	TaxLink: S913 (Clostridium tetani (Flügge 1886) Bergey et al. 1923) - Date of change: 5/02/2003	Null	It is the responsibility of the customer to ensure that their facilities comply with biosafety regulations for their own country	ATCC 19406; USA 2	Clostridium tetani	serovar tulloch type 1	Fastidious Anaerobe agar, 24-48 hours, 37°C, anaerobic	nutrient broth,37, strict anaerobe	Null	RECEIVED FROM PETRIE G F LISTER INSTITUTE LONDON	Null	Null	Null	Null	Null	>gb|X74770|NCTC 279|C.tetani gene for 16S rRNA.| nnnnnnngagagttt... $(document).ready(function(){ $("#lsl_ribosomalDna16s_1").click( function(){$("#ls_ribosomalDna16s_1").fadeIn(500);} );$("#close_ls_ribosomalDna16s_1").click( function(){$("#ls_ribosomalDna16s_1").fadeOut(500);} ); });>gb|DQ911267|ATCC 19406|Clostridium tetani strain ATCC 19406 16S ribosomal RNA gene,partial sequence.| gggtgagtac…	Null	Null	Null	Null	Null	Null	Null	Null	Null	Null	Null	1920	Null	Clostridium tetani	Null
NCTC 281	Clostridium septicum	NFI	No	Clostridiaceae	2	Terms & Conditions of Supply of Microbial Pathogens: Safety	Null	Null	(CN 622, JCM 8146) M. Robertson, Lister Institute in 1920 / Miss Hempl in 1916 / Bacillus oedematis-maligni / Gas gangrene / Robertson, M. (1920) J. path. Bact. 23, 153	01/01/1920	(Mace 1889) Ford 1927 (AL)	ROBERTSON M	TaxLink: S902 (Clostridium septicum (Mace 1889) Ford 1927) - Date of change: 5/02/2003	Robertson Type II	It is the responsibility of the customer to ensure that their facilities comply with biosafety regulations for their own country	CN 622; NFI	Clostridium septicum	Null	blood agar,37, strict anaerobe	nutrient broth,37, strict anaerobe	ROBERTSON M 1920 J PATH BACT 23 153	ISOLATED FROM CASE OF GAS GANGRENE BY HEMPL LISTER INST 1916 PRE:FR	Null	Null	Null	Null	Null	Null	Null	Null	Null	Null	Null	Null	Null	Null	Null	Null	Null	1916	Null	Clostridium septicum	Null
NCTC 282	Clostridium septicum	Bedford	No	Clostridiaceae	2	Terms & Conditions of Supply of Microbial Pathogens: Safety	human, isolated from amoebic abscess of brain	Null	(JCM 8147) M. Robertson, Lister Institute in 1920 / Amoebic abscess of brain / Bacillus oedematis-maligni / Robertson, M. (1920) J. path. Bact. 23, 153	01/01/1920	(Mace 1889) Ford 1927 (AL)	ROBERTSON M	TaxLink: S902 (Clostridium septicum (Mace 1889) Ford 1927) - Date of change: 5/02/2003	Robertson Type II	It is the responsibility of the customer to ensure that their facilities comply with biosafety regulations for their own country	BEDFORD	Clostridium septicum	Null	blood agar,37, strict anaerobe	meat broth,37, strict anaerobe	Null	ISOLATED BY ROBERTSON M LISTER INSTITUTE	Null	Null	Null	Null	Null	Null	Null	Null	Null	Null	Null	Null	Null	Null	Null	Null	Null	1920	Null	Clostridium septicum	Null
NCTC 283	Clostridium septicum	Stokes 4	No	Clostridiaceae	2	Terms & Conditions of Supply of Microbial Pathogens: Safety	human	Null	M. Robertson, Lister Institute in 1920 / Gas gangrene / Bacillus oedematis-maligni / Robertson, M. (1920) J. path. Bact. 23, 153	01/01/1920	(Mace 1889) Ford 1927 (AL)	ROBERTSON M	TaxLink: S902 (Clostridium septicum (Mace 1889) Ford 1927) - Date of change: 5/02/2003	Robertson Type III	It is the responsibility of the customer to ensure that their facilities comply with biosafety regulations for their own country	STOKES 4	Clostridium septicum	Null	blood agar,37, strict anaerobe	meat broth,37, strict anaerobe	ROBERTSON M 1920 J PATH BACT 23 153	ISOLATED BY ROBERTSON M LISTER INST LONDON FROM GAS GANGRENE PRE:FR	Null	Null	Null	Null	Null	Null	Null	Null	Null	Null	Null	Null	Null	Null	Null	Null	Null	1920	Null	Clostridium septicum	Null
NCTC 284	Clostridium septicum	George A 2	No	Clostridiaceae	2	Terms & Conditions of Supply of Microbial Pathogens: Safety	gas gangrene	Null	(ATCC 680, JCM 8148) M. Robertson, Lister Institute in 1920 / Gas gangrene / Bacillus oedematis-maligni / Robertson, M. (1920) J. path. Bact. 23, 153	01/01/1920	(Mace 1889) Ford 1927 (AL)	ROBERTSON M	TaxLink: S902 (Clostridium septicum (Mace 1889) Ford 1927) - Date of change: 5/02/2003	Robertson Type III	It is the responsibility of the customer to ensure that their facilities comply with biosafety regulations for their own country	ATCC 680; GEORGE A 2	Clostridium septicum	Null	blood agar,37, strict anaerobe	meat broth,37, strict anaerobe	ROBERTSON M 1920 J PATH BACT 23 153	ROBERTSON M LISTER INSTITUTE IN 1920	Null	Null	Null	Null	Null	Null	Null	Null	Null	Null	Null	Null	Null	Null	Null	Null	Null	1920	Null	Clostridium septicum	Null
NCTC 286	Clostridium septicum	Jerral	No	Clostridiaceae	2	Terms & Conditions of Supply of Microbial Pathogens: Safety	Null	Null	(JCM 8151) M. Robertson, Lister Institute in 1920 / Septic wound / Bacillus oedematis-maligni / Robertson, M. (1920) J. path. Bact. 23, 153	01/01/1920	(Mace 1889) Ford 1927 (AL)	ROBERTSON M	TaxLink: S902 (Clostridium septicum (Mace 1889) Ford 1927) - Date of change: 5/02/2003	Robertson Type IV	It is the responsibility of the customer to ensure that their facilities comply with biosafety regulations for their own country	JERRAL	Clostridium septicum	Null	blood agar,37, strict anaerobe	meat broth,37, strict anaerobe	ROBERTSON M 1920 J PATH BACT 23 153	ISOLATED FROM SEPTIC WOUND-ROBERTSON M LISTER INST LONDON PRE:FR	Null	Null	Null	Null	Null	Null	Null	Null	Null	Null	Null	Null	Null	Null	Null	Null	Null	1920	Null	Clostridium septicum	Null
NCTC 288	Clostridium tetanomorphum	297 VII	No	Clostridiaceae	2	Terms & Conditions of Supply of Microbial Pathogens: Safety	Null	Ref #: 1935 Author(s): Nakamura,S.;Okado,I.;Abe,T.;Nishida,S. Journal: J. Gen. Microbiol. Title: Taxonomy of Clostridium tetani and related species. Volume: 113 Page(s): 29-35 Year: 1979--Ref #: 2151 Author(s): Galesloot,Th.E. Journal: Neth. Milk Dairy J. Title: De anaerobe sporevormers die bederf van smeltkaas kunnen veroorzaken. Volume: 15 Page(s): 263-281 Year: 1961--Ref #: 2152 Author(s): Nis…	M. Robertson, Lister Institute, London in 1920 / Septic wound	01/01/1920	Wilde et al. 1989	ROBERTSON M	TaxLink: S914 (Clostridium tetanomorphum Wilde et al. 1989) - Date of change: 5/02/2003	Null	It is the responsibility of the customer to ensure that their facilities comply with biosafety regulations for their own country	DSM 665; 297 VII	Clostridium tetanomorphum	Null	Fastidious anaerobe agar, 48 hours, 37°C, anaerobic	meat broth,37, strict anaerobe	Null	ISOLATED BY ROBERTSON M LISTER INST LONDON	Null	Null	Null	Null	Null	Null	Null	Null	Null	Null	Null	Null	Null	Null	Null	Null	Null	1920	Null	Clostridium tetanomorphum	Null
NCTC 333	Mycobacterium smegmatis	GP 60	No	Mycobacteriaceae	2	Terms & Conditions of Supply of Microbial Pathogens: Safety	Guinea pig, died 22 days after inoculation with butter sample No 15	Ref #: 95518 Author(s): Gingeras,T.R.;Ghandour,G.;Wang,E.;Berno,A.;Small,P.M.;Drobniewski,F.;Alland,D.;Desmond,E.;Holodniy,M.;Drenkow,J. Journal: Genome Res Title: Simultaneous genotyping and species identification using hybridization pattern recognition analysis of generic Mycobacterium DNA arrays Volume: 8 Page(s): 435-48 Year: 1998 Keyword(s): GENBANK/AF059766 GENBANK/AF059767 GENBANK/AF059768…	(ATCC 360) F. Griffith, Ministry of Health in 1920 / Redeposition by ATCC in 1932 / Guinea-pig, which died 22 days after inoculation with butter sample No. 15 / Mycobacterium butyricum / Report Local Government Board (Suppl. of Med. Officer) 1912-13, 42, 299 / Gordon, R. E. & Smith, M. M. (1953) J. Bact. 66, 41	01/01/1920	(TREVISAN 1889) LEHMANN and NEUMANN 1899 (AL)	Null	TaxLink: S1980 (Mycobacterium smegmatis (Trevisan 1889) Lehmann and Neumann 1899) - Date of change: 5/02/2003	Null	It is the responsibility of the customer to ensure that their facilities comply with biosafety regulations for their own country	ATCC 360; GP 60	Originally Deposited as Mycobacterium butyricum	Null	Glucose agar,37, aerobic	Glucose broth,37, aerobic	GORDON R E & SMITH M M 1953 J BACT 66 41; REPORT LOCAL GOVERNMENT BOARD	Isolated by F Griffith, Ministry of Health, 1920.Redeposited by ATCC 1932 PRE:FR	Null	Null	Null	Null	Null	>gb|AJ131761|ATCC 19420|Mycobacterium smegmatis 16S rRNA gene, strain ATCC 19420.| ggcggcgtgcttaac... $(document).ready(function(){ $("#lsl_ribosomalDna16s_1").click( function(){$("#ls_ribosomalDna16s_1").fadeIn(500);} );$("#close_ls_ribosomalDna16s_1").click( function(){$("#ls_ribosomalDna16s_1").fadeOut(500);} ); });>gb|AY457078|ATCC 19420|Mycobacterium smegmatis strain ATCC 19420 16S ribosomal…	Null	Null	Null	Null	Null	Null	Null	Null	Null	Null	Null	1920	Null	Mycobacterium smegmatis	Null
NCTC 334	Mycobacterium smegmatis	GP 61	No	Mycobacteriaceae	2	Terms & Conditions of Supply of Microbial Pathogens: Safety	butter mammal;guinea pig died 10days after inoculation loc:united	Null	(ATCC 359) F. Griffith, Ministry of Health in 1920 / Guinea-pig, which died 10 days after inoculation with butter sample No. 15 / Mycobacterium butyricum / Report Local Government Board (Suppl. of Med. Officer) 1912-13, 42, 299 / Gordon, R. E. & Smith, M. M. (1953) J. Bact. 66, 41	01/01/1920	(TREVISAN 1889) LEHMANN and NEUMANN 1899 (AL)	GRIFFITH F	TaxLink: S1980 (Mycobacterium smegmatis (Trevisan 1889) Lehmann and Neumann 1899) - Date of change: 5/02/2003	Null	It is the responsibility of the customer to ensure that their facilities comply with biosafety regulations for their own country	ATCC 359	Originally Deposited as Mycobacterium butyricum	Null	nutrient agar,30, aerobic	nutrient broth,30, aerobic	REPORT LOCAL GOVERNMENT BOARD 1912 SUPPL OF MED OFFICER 42 299 ; GORDON R	ISOLATED BY GRIFFITH F, MIN OF HEALTH	Null	Null	Null	Null	Null	Null	Null	Null	Null	Null	Null	Null	Null	Null	Null	Null	Null	1912	Null	Mycobacterium smegmatis	Null
NCTC 346	Salmonella enterica subsp. enterica serotype Typhisuis	Andrewes	No	Enterobacteriaceae	2	Terms & Conditions of Supply of Microbial Pathogens: Safety	Null	Null	F. Andrewes in 1920 / Jensen Professor / Poppe, Reichsgesundheitsamt, Berlin	01/01/1920	(LE MINOR et al. 1982) LE MINOR and POPOFF 1987	ANDREWES F	TaxLink: S9096 (Salmonella enterica subspecies enterica (ex kauffmann and edwards 1952) le minor and popoff 1987) - Date of change: 16/06/2007 by NCTCUp to 16/06/2007: ? (NCTC 346) - Date of change: 04/02/2003	var. voldagsen6, 7:(c):1, 5Salmonella SUBSPECIES I	It is the responsibility of the customer to ensure that their facilities comply with biosafety regulations for their own country	ANDREWES; SEROTYPE 6,7:(C) 1,5	Salmonella enterica subsp. enterica	serotype Typhisuis	nutrient agar,37, facultative anaerobe	nutrient broth,37, facultative anaerobe	Null	FROM POPPE,REICHSGESUNDHEITSAMT BERLIN THROUGH JENSEN	Null	Null	Null	Null	Null	Null	Null	Null	variety voldagsen	Null	Null	Null	Null	Null	Null	Null	Null	1920	Null	Salmonella enterica	enterica serotype Typhisuis
NCTC 347	Salmonella enterica subsp. enterica serotype Typhisuis	Pfeiler	No	Enterobacteriaceae	2	Terms & Conditions of Supply of Microbial Pathogens: Safety	Null	Null	F. Andrewes in 1920 / Jensen / W. Pfeiler, Bromberg	01/01/1920	(LE MINOR et al. 1982) LE MINOR and POPOFF 1987	ANDREWES F	TaxLink: S9096 (Salmonella enterica subspecies enterica (ex kauffmann and edwards 1952) le minor and popoff 1987) - Date of change: 16/06/2007 by NCTCUp to 16/06/2007: ? (NCTC 347) - Date of change: 04/02/2003	Serotype Typhisuis6, 7:c:1, 5Salmonella SUBSPECIES I	It is the responsibility of the customer to ensure that their facilities comply with biosafety regulations for their own country	PFEILER	Salmonella enterica subsp. Enterica	serotype Typhisuis serovar 6,7:c: 1,5	nutrient agar,37, facultative anaerobe	nutrient broth,37, facultative anaerobe	Null	SOURCE PFEILER W,BROMBERG THROUGH JENSEN	Null	Null	Null	Null	Null	Null	Null	Null	Null	Null	Null	Null	Null	Null	Null	Null	Null	1920	Null	Salmonella enterica	enterica serotype Typhisuis
NCTC 348	Salmonella enterica subsp. enterica serotype Typhisuis	Poppe (ATCC 8321)	No	Enterobacteriaceae	2	Terms & Conditions of Supply of Microbial Pathogens: Safety	Null	Null	F. Andrewes in 1920 / Jensen / Professor Poppe, Reichsgesundheitsamt, Berlin	01/01/1920	(LE MINOR et al. 1982) LE MINOR and POPOFF 1987;	ANDREWES F	TaxLink: S9096 (Salmonella enterica subspecies enterica (ex kauffmann and edwards 1952) le minor and popoff 1987) - Date of change: 16/06/2007 by NCTCUp to 16/06/2007: ? (NCTC 348) - Date of change: 04/02/2003	Serotype Typhisuis6, 7:c:1, 5 Salmonella SUBSPECIES I	It is the responsibility of the customer to ensure that their facilities comply with biosafety regulations for their own country	ATCC 8321; POPPE	Salmonella enterica subsp. enterica	serotype Typhisuis serovar 6,7:c: 1,5	nutrient agar,37, facultative anaerobe	nutrient broth,37, facultative anaerobe	Null	SOURCE PROF POPPE,REICHSGESUNDHEITSAMT BERLIN;ISOL JENSEN PRE:FR	Null	Null	Null	Null	Null	Null	Null	Null	Null	Null	Null	Null	Null	Null	Null	Null	Null	1920	Null	Salmonella enterica	enterica serotype Typhisuis
NCTC 358	Mycobacterium duvalii	Duvals Lepra	Yes	Mycobacteriaceae	2	Terms & Conditions of Supply of Microbial Pathogens: Safety	Null	Ref #: 75210 Author(s): Stone,B.B.;Nietupski,R.M.;Breton,G.L.;Weisburg,W.G. Journal: Int J Syst Bacteriol Title: Comparison of Mycobacterium 23S rRNA sequences by high-temperature reverse transcription and PCR Volume: 45 Page(s): 811-9 Year: 1995 Keyword(s): GENBANK/U24502 GENBANK/U24503 GENBANK/U24504 GENBANK/U24505 GENBANK/U24506 GENBANK/U24507 GENBANK/U24508 GENBANK/U24509 GENBANK/U24510 GENBA…	Type strain / Bayons old stock in 1920 / Possibly the same as NCTC 514 Duvals Chrome, now discarded	01/01/1920	Stanford and Gunthorpe 1971 (AL)	Null	TaxLink: S1946 (Mycobacterium duvalii Stanford and Gunthorpe 1971) - Date of change: 5/02/2003	Null	It is the responsibility of the customer to ensure that their facilities comply with biosafety regulations for their own country	ATCC 43910; DSM 44244; DUVALS LEPRA	Mycobacterium duvalii	Null	glucose agar,37, aerobic	nutrient broth,37, aerobic	Null	Null	Null	Null	Null	Null	Null	>gb|U94745|ATCC 43910|Mycobacterium duvalii 16S ribosomal RNA gene, partial sequence.| atcctggctcaggac... $(document).ready(function(){ $("#lsl_ribosomalDna16s_1").click( function(){$("#ls_ribosomalDna16s_1").fadeIn(500);} );$("#close_ls_ribosomalDna16s_1").click( function(){$("#ls_ribosomalDna16s_1").fadeOut(500);} ); });	Null	>gb|U24515|ATCC 43910|Mycobacterium duvalii 23S rRNA, partial sequence.| tgcgcttacaatccg... $(document).ready(function(){ $("#lsl_ribosomalDna23s_1").click( function(){$("#ls_ribosomalDna23s_1").fadeIn(500);} );$("#close_ls_ribosomalDna23s_1").click( function(){$("#ls_ribosomalDna23s_1").fadeOut(500);} ); });	Null	Null	Null	Null	Null	Null	Null	Null	Null	1920	Null	Mycobacterium duvalii	Null
NCTC 370	Enterococcus faecalis	Stubbs IV (Elstree 35)	No	Enterococcaceae	2	Terms & Conditions of Supply of Microbial Pathogens: Safety	Null	Null	G. F. Petrie, Lister Institute in 1920 / S. R. Douglas, London in 1918 / Resistant to bacitracin	01/01/1920	(Andrewes and Horder 1906) Schleifer and Kilpper-Bälz 1984	PETRIE G F	TaxLink: S1144 (Streptococcus faecalis) - Date of change: 5/02/2003	Null	It is the responsibility of the customer to ensure that their facilities comply with biosafety regulations for their own country	ELSTREE 35; STUBBS 4	Enterococcus faecalis	serovar group d	Columbia blood agar, 24-48 hours, 37°C, aerobic	bnutrient broth,37, facultative anaerobe	Null	DOUGLAS S R LONDON 1918 - PETRIE G F LISTER INST LONDON	Null	Null	Null	http://www.ebi.ac.uk/ena/data/view/ERS1066617	Null	Null	Null	Null	Null	Null	Null	Null	Null	Null	Null	Null	Null	1918	GCA_900447745	Enterococcus faecalis	Null
NCTC 380	Corynebacterium diptheriae var mitis	Parks No. 8	No	Null	2	Terms & Conditions of Supply of Microbial Pathogens: Safety	Null	Null	(Elstree 18/79 Toronto strain) G. F. Petrie, Lister institute in 1920 / W. Park, USA / Formerly NCTC 380 A	01/01/1920	Null	PETRIE G F	TaxLink: S950 (Corynebacterium diphtheriae (Kruse 1886) Lehmann and Neumann 1896) - Date of change: 5/02/2003	Not Typed Serologically	It is the responsibility of the customer to ensure that their facilities comply with biosafety regulations for their own country	ELSTREE 18/79 TORON; PARKS NO 8	EAGLETON and BAXTER SEROLOGICAL TYPES	Null	blood agar,37, facultative anaerobe	nutrient broth,37, facultative anaerobe	Null	PETRIE G F LISTER INST REC IT FROM PARK W USA-WAS NCTC 380 A PRE:FR	Null	Null	Null	Null	Null	Null	Null	Null	Null	Toxigenic	Null	Null	Null	Null	Null	Null	Null	1920	GCA_900461215	Corynebacterium diptheriae var mitis	Null
NCTC 401	Proteus vulgaris	NYU	No	Enterobacteriaceae	2	Terms & Conditions of Supply of Microbial Pathogens: Safety	Null	Null	L. F. Rettger, Yale in 1920 / New York University in 1920	01/01/1920	HAUSER 1885 (AL)	RETTGER L F	TaxLink: S2386 (Proteus vulgaris Hauser 1885) - Date of change: 5/02/2003	Null	It is the responsibility of the customer to ensure that their facilities comply with biosafety regulations for their own country	NYU	Proteus vulgaris	Null	nutrient agar,37, facultative anaerobe	nutrient broth,37, facultative anaerobe	Null	RETTGER L F YALE RECEIVED CULTURE FROM NEW YORK UNIVERSITY PRE:FR	Null	Null	Null	Null	Null	Null	Null	Null	Null	Null	Null	Null	Null	Null	Null	Null	Null	1920	GCA_900455035	Proteus vulgaris	Null
NCTC 404	Kurthia zopfii	Novy	No	Planococcaceae	2	Terms & Conditions of Supply of Microbial Pathogens: Safety	Null	Null	(ATCC 10538, NCIB 11155) L. F. Rettger, Yale in 1920 / Michigan University in 1916 / Redeposited by L. F. Rettger in 1939 / Bacterium proteus zenkeri	01/01/1920	(KURTH 1883) TREVISAN 1885 (AL)	RETTGER L F	TaxLink: S1532 (Kurthia zopfii (Kurth 1883) Trevisan 1885) - Date of change: 5/02/2003	Null	It is the responsibility of the customer to ensure that their facilities comply with biosafety regulations for their own country	ATCC 10538; NCIB 11155; NOVY	Kurthia zopfii	Null	nutrient agar,37, aerobic	nutrient broth,37, aerobic	Null	RETTGER L F, YALE-MICHIGAN UNIVERSITY IN 1916	Null	Null	Null	Null	Null	Null	Null	Null	Null	Null	Null	Null	Null	Null	Null	Null	Null	1916	GCA_900637935	Kurthia zopfii	Null
NCTC 405	Kurthia zopfii	Chicago	No	Planococcaceae	2	Terms & Conditions of Supply of Microbial Pathogens: Safety	Null	Ref #: 1361 Author(s): Ludwig,W.;Seewaldt,E.;Schleifer,K.H.;Stackebrandt,E. Journal: FEMS Microbiol. Lett. Title: The phylogenetic status of Kurthia zopfii. Volume: 10 Page(s): 193-197 Year: 1981--Ref #: 346 Author(s): Schleifer,K.H.;Kandler,O. Journal: Bacteriol. Rev. Title: Peptidoglycan types of bacterial cell walls and their taxonomic implications. Volume: 36 Page(s): 407-477 Year: 1972	(ATCC 6900) L. F. Rettger, Yale in 1920 / Michigan University in 1916 / Redeposited by L. F. Rettger in 1939 / Bacterium proteus zenkeri	01/01/1920	(KURTH 1883) TREVISAN 1885 (AL)	RETTGER L F	TaxLink: S1532 (Kurthia zopfii (Kurth 1883) Trevisan 1885) - Date of change: 5/02/2003	Null	It is the responsibility of the customer to ensure that their facilities comply with biosafety regulations for their own country	ATCC 6900; CHICAGO; DSM 20487	Kurthia zopfii	Null	nutrient agar,37, aerobic	lemco broth,37, aerobic	Null	RETTER L F, YALE UNIVERSITY-CHICAGO UNIVERSITY 1916	Null	BACTERIUM PROTEUS, ZENKERI	Null	Null	Null	Null	Null	Null	Null	Null	Null	Null	Null	Null	Null	Null	Null	1916	Null	Kurthia zopfii	Null
NCTC 415	Alcaligenes faecalis	AMNH 439	No	Alcaligenaceae	2	Terms & Conditions of Supply of Microbial Pathogens: Safety	faeces	Null	(ATCC 19018, KM 1059) C. E. Winslow, Pennsylvania in 1951 (Bacterium faecalis-alcaligenes) / Faeces / Winslow, C. E. et al. (1919) J. Bact. 4, 429	01/01/1951	CASTELLANI and CHALMERS 1919 (AL)	WINSLOW C E	TaxLink: S207 (Alcaligenes faecalis subsp. faecalis Castellani and Chalmers 1919) - Date of change: 5/02/2003	Null	It is the responsibility of the customer to ensure that their facilities comply with biosafety regulations for their own country	ATCC 19018; AMNH 439; KM 1059	Alcaligenes faecalis	Null	nutrient agar,37, facultative anaerobe	nutrient broth,37, facultative anaerobe	WINSLOW C E ET AL 1919 J BACT 4 429	UNIVERSITY OF PENSYLVANIA,AMERICAN MUSEUM OF NATURAL HISTORY PRE:FR	Null	Null	Null	Null	Null	Null	Null	Null	Null	Null	Null	Null	Null	Null	Null	Null	Null	1919	Null	Alcaligenes faecalis	Null
NCTC 418	Klebsiella pneumoniae	240	No	Enterobacteriaceae	2	Terms & Conditions of Supply of Microbial Pathogens: Safety	Null	Ref #: 1580 Author(s): Gebicki,J.M.;James,A.M. Journal: J. Gen. Microbiol. Title: The preparation and properties of spheroplasts of Aerobacter aerogenes. Volume: 23 Page(s): 9-18 Year: 1960--Ref #: 1581 Author(s): Gebicki,J.M.;James,A.M. Journal: Biochim. Biophys. Acta Title: Some physical investigation of the behaviour of bacterial surfaces. IV. The electrokinetic properties of the spheroplasts …	(ATCC 15380) C. E. H. Winslow, AMNH / John Hopkins Hospital in 1911 / Produces citrase / Bacterium lactis-aerogenes / Winslow, C. E. H. et al. (1919) J. Bact. 4, 429 / Bamforth, J. (1928) J. Hyg., Camb. 27, 343 / Kauffmann, F. (1949) Acta path. microbiol. scand. 26, 381 / Gebicki, J. M. & James, A.T . (1960) J. gen. Microbiol. 23, 9 / Gebicki, J. M. & James, A. T. (1962) Biochim. biophys. Acta 59…	01/01/1911	Null	JOHN HOPKINS HOSPITAL	TaxLink: ? (NCTC 418) - Date of change: 04/02/2003	Null	It is the responsibility of the customer to ensure that their facilities comply with biosafety regulations for their own country	ATCC 15380; DSM 2026; NCIB 418; 240	Klebsiella aerogenes	Capsular Type K2	Nutrient agar, 24-48 hours, 37°C, aerobic	nutrient broth,37, facultative anaerobe	BAMFORD J 1928 J HYG CAMB 27 343;WINSLOW C H E ET AL 1919 J BACT 4	PROBABLY DESCENDED FROM PFEIFFERS CAPSULE BACCILLUS	Null	BACTERIUM LACTIS-AEROGENES	Null	http://www.ebi.ac.uk/ena/data/view/ERS715397	Null	Null	Null	Null	Null	Null	Null	Null	Null	Null	Null	Null	Null	1911	GCA_900635995	Klebsiella pneumoniae	Null
NCTC 423	Salmonella enterica subsp. enterica serotype Gallinarum	180 (IIc Theobald Smith)	No	Enterobacteriaceae	2	Terms & Conditions of Supply of Microbial Pathogens: Safety	Null	Null	C. Krumwiede, New York in 1920 / Bacterium sanguinarium	01/01/1920	(LE MINOR et al. 1982) LE MINOR and POPOFF 1987	KRUMWIEDE C	TaxLink: S9096 (Salmonella enterica subspecies enterica (ex kauffmann and edwards 1952) le minor and popoff 1987) - Date of change: 16/06/2007 by NCTCUp to 16/06/2007: ? (NCTC 423) - Date of change: 04/02/2003	Serotype Gallinarum9, 12:-:-Salmonella SUBSPECIES I	It is the responsibility of the customer to ensure that their facilities comply with biosafety regulations for their own country	IIC THEOBALD SMITH; 180	Salmonella enterica subsp. enterica	serotype Gallinarum serovar 9,12:-	nutrient agar,37, facultative anaerobe	nutrient broth,37, facultative anaerobe	Null	DEPT OF HEALTH,NEW YORK	Null	BACTERIUM SANGUINARIUM	Null	Null	Null	Null	Null	Null	Null	Null	Null	Null	Null	Null	Null	Null	Null	1920	Null	Salmonella enterica	enterica serotype Gallinarum
NCTC 434	Nocardia sp.	Human	No	Nocardiaceae	2	Terms & Conditions of Supply of Microbial Pathogens: Safety	human	Ref #: 66175 Author(s): Rainey,F.A.;Ward-Rainey,N.;Kroppenstedt,R.M.;Stackebrandt,E. Journal: Int J Syst Bacteriol Title: The genus Nocardiopsis represents a phylogenetically coherent taxon and a distinct actinomycete lineage: proposal of Nocardiopsaceae fam. nov Volume: 46 Page(s): 1088-92 Year: 1996 Keyword(s): GENBANK/X97882 GENBANK/X97883 GENBANK/X97884 GENBANK/X97885 GENBANK/X97886 GENBANK/X…	D. Erikson, London in 1920 / Streptomyces listeri / Acinomyces listeri / Erikson, D. (1935) MRC Spec. Rep. Ser. London No. 203	01/01/1920	Trevisan 1889	ERIKSON D	TaxLink: G2134 (Nocardia Trevisan 1889) - Date of change: 5/02/2003	Null	It is the responsibility of the customer to ensure that their facilities comply with biosafety regulations for their own country	ATCC 27442; CBS 661.72; CGMCC AS 4.1445; DSM 40297; HUMAN; IFO 13360; ISP 5297; KCC S-0782; PCM 2491; RIA 1321	Nocardia sp.	Null	nutrient agar,30, aerobic	nutrient broth,30, aerobic	ERIKSON D 1935 MRC SPEC REP SER LONDON NO 203	ERIKSON D, LISTER INSTITUTE, LONDON SW1	>gb|EF565422|DSM 40297|Nocardiopsis listeri strain DSM 40297 GyrB gene, partial cds.| attgaagtcatcatg... $(document).ready(function(){ $("#lsl_miscellaneousSequences_1").click( function(){$("#ls_miscellaneousSequences_1").fadeIn(500);} );$("#close_ls_miscellaneousSequences_1").click( function(){$("#ls_miscellaneousSequences_1").fadeOut(500);} ); });	STREPTOMYCES LISTERI;ACINOMYCES LISTERI	Null	Null	Null	>gb|X97887|DSM 40297T|N.listeri 16S rRNA gene.| cgctggcggcgtgct... $(document).ready(function(){ $("#lsl_ribosomalDna16s_1").click( function(){$("#ls_ribosomalDna16s_1").fadeIn(500);} );$("#close_ls_ribosomalDna16s_1").click( function(){$("#ls_ribosomalDna16s_1").fadeOut(500);} ); });	Null	Null	Null	Null	Null	Null	Null	Null	Null	Null	Null	1920	Null	Nocardia sp.	Null
NCTC 450	Streptomyces upcotii	Gibson (Upcott)	No	Streptomycetaceae	Null	Terms & Conditions of Supply of Microbial Pathogens: Safety	Null	Null	A. G. Gibson, Oxford in 1920 / Spleen, acholuric jaundice in 1914 / Actinomyces upcottii / Gibson, A. G. (1920) J. path. Bact. 23, 357	01/01/1920	Null	GIBSON A G	TaxLink: ? (NCTC 450) - Date of change: 04/02/2003	Null	It is the responsibility of the customer to ensure that their facilities comply with biosafety regulations for their own country	GIBSON; UPCOTT	Streptomyces upcotii	Null	glucose agar,30, aerobic	nutrient broth,30, aerobic	GIBSON A G 1920 J PATH BACT 23 357	ISOLATED BY GIBSON A G OXFORD	Null	ACTINOMYCES UPCOTTII	Null	Null	Null	Null	Null	Null	Null	Null	Null	Null	Null	Null	Null	Null	Null	1914	Null	Streptomyces upcotii	Null
NCTC 452	Bordetella bronchiseptica	Dog 71	Yes	Alcaligenaceae	2	Terms & Conditions of Supply of Microbial Pathogens: Safety	mammal, lungs of a dog with canine distemper	Null	(ATCC 19395) Type strain / N. S. Ferry, Detroit in 1920 / Lung, dog / Ferry, N. S. (1912) Vet. J. 68, 376	01/01/1920	(Ferry 1912) Moreno-Lopez 1952 (AL)	FERRY N S	TaxLink: S579 (Bordetella bronchiseptica (Ferry 1912) Moreno-Lopez 1952) - Date of change: 5/02/2003	Null	It is the responsibility of the customer to ensure that their facilities comply with biosafety regulations for their own country	ATCC 19395; DOG 71	Bordetella bronchiseptica	Null	Nutrient agar, 48 hours, 37°C, aerobic	nutrient broth,37, aerobic	FERRY N S 1912 VET J 68 376	PARK DAVIS CO.,DETROIT	Null	Null	Null	http://www.ebi.ac.uk/ena/data/view/ERS1509360	Null	>gb|U04948|ATCC 19395|Bordetella bronchiseptica ATCC 19395 16S rRNA, partial sequence.| aactgaagagtttga... $(document).ready(function(){ $("#lsl_ribosomalDna16s_1").click( function(){$("#ls_ribosomalDna16s_1").fadeIn(500);} );$("#close_ls_ribosomalDna16s_1").click( function(){$("#ls_ribosomalDna16s_1").fadeOut(500);} ); });	Null	Null	Null	Null	Null	Null	Null	Null	Null	Null	Null	1912	GCA_900445725	Bordetella bronchiseptica	Null
NCTC 454	Bordetella bronchiseptica	Rabbit 72	No	Alcaligenaceae	2	Terms & Conditions of Supply of Microbial Pathogens: Safety	mammal, rabbit blood	Null	N. S. Ferry, Detroit in 1920 / Blood, rabbit / Ferry, N. S. (1912) Vet. J. 68, 376	01/01/1920	(Ferry 1912) Moreno-Lopez 1952 (AL)	FERRY N S	TaxLink: S579 (Bordetella bronchiseptica (Ferry 1912) Moreno-Lopez 1952) - Date of change: 5/02/2003	Null	It is the responsibility of the customer to ensure that their facilities comply with biosafety regulations for their own country	RABBIT 72	Bordetella bronchiseptica	Null	nutrient agar,37, aerobic	nutrient broth,37, aerobic	FERRY N S 1912 J VET 68 376	PARKE DAVIS CO.,DETROIT	Null	Null	Null	Null	Null	Null	Null	Null	Null	Null	Null	Null	Null	Null	Null	Null	Null	1912	Null	Bordetella bronchiseptica	Null
NCTC 455	Bordetella bronchiseptica	Ferret 1	No	Alcaligenaceae	2	Terms & Conditions of Supply of Microbial Pathogens: Safety	mammal, trachea,ferret	Null	N. S. Ferry, Detroit in 1920 / Trachea, ferret in 1913	01/01/1920	(Ferry 1912) Moreno-Lopez 1952 (AL)	FERRY N S	TaxLink: S579 (Bordetella bronchiseptica (Ferry 1912) Moreno-Lopez 1952) - Date of change: 5/02/2003	Null	It is the responsibility of the customer to ensure that their facilities comply with biosafety regulations for their own country	FERRET 1	Bordetella bronchiseptica	Null	nutrient agar,37, aerobic	nutrient broth,37, aerobic	Null	PARKE DAVIS CO,DETROIT	Null	Null	Null	Null	Null	Null	Null	Null	Null	Null	Null	Null	Null	Null	Null	Null	Null	1913	Null	Bordetella bronchiseptica	Null
NCTC 456	Bordetella bronchiseptica	Monkey 21	No	Alcaligenaceae	2	Terms & Conditions of Supply of Microbial Pathogens: Safety	mammal, trachea,monkey	Null	N. S. Ferry, Detroit in 1920 / Trachea, monkey in 1912	01/01/1920	(Ferry 1912) Moreno-Lopez 1952 (AL)	FERRY N S	TaxLink: S579 (Bordetella bronchiseptica (Ferry 1912) Moreno-Lopez 1952) - Date of change: 5/02/2003	Null	It is the responsibility of the customer to ensure that their facilities comply with biosafety regulations for their own country	MONKEY 1	Bordetella bronchiseptica	Null	nutrient agar,37, aerobic	nutrient broth,37, aerobic	Null	PARKE DAVIS CO.,DETROIT	Null	Null	Null	Null	Null	Null	Null	Null	Null	Null	Null	Null	Null	Null	Null	Null	Null	1912	Null	Bordetella bronchiseptica	Null
NCTC 458	Bordetella bronchiseptica	Man 1	No	Alcaligenaceae	2	Terms & Conditions of Supply of Microbial Pathogens: Safety	human, sputum,man with influenza-like disease	Null	N. S. Ferry, Detroit in 1920 / Sputum, man in 1913	01/01/1920	(Ferry 1912) Moreno-Lopez 1952 (AL)	FERRY N S	TaxLink: S579 (Bordetella bronchiseptica (Ferry 1912) Moreno-Lopez 1952) - Date of change: 5/02/2003	Null	It is the responsibility of the customer to ensure that their facilities comply with biosafety regulations for their own country	MAN 1	Bordetella bronchiseptica	Null	blood agar,37, aerobic	nutrient broth,37, aerobic	Null	PARKE DAVIS CO.,DETROIT	Null	Null	Null	Null	Null	Null	Null	Null	Null	Null	Null	Null	Null	Null	Null	Null	Null	1913	Null	Bordetella bronchiseptica	Null
NCTC 500	Clostridium tetanomorphum	146 TBI	No	Clostridiaceae	2	Terms & Conditions of Supply of Microbial Pathogens: Safety	human, from septic wound	Null	M. Robertson, Lister Institute, London in 1920 / Septic wound / Medical Research Council (1919) Spec. Rep. Ser. med. Res. Coun. No. 39	01/01/1920	Wilde et al. 1989	ROBERTSON M	TaxLink: S914 (Clostridium tetanomorphum Wilde et al. 1989) - Date of change: 5/02/2003	Null	It is the responsibility of the customer to ensure that their facilities comply with biosafety regulations for their own country	146 TBI	Clostridium tetanomorphum	Null	blood agar,37, strict anaerobe	meat broth,37, strict anaerobe	MEDICAL RESEARCH COUNCIL 1919 SPEC REP SER MED RES COUN NO 39	ROBERTSON M LISTER INSTITUTE LONDON	Null	Null	Null	Null	Null	Null	Null	Null	Null	Null	Null	Null	Null	Null	Null	Null	Null	1919	GCA_900461245	Clostridium tetanomorphum	Null
NCTC 501	Clostridium septicum	GC 186	No	Clostridiaceae	2	Terms & Conditions of Supply of Microbial Pathogens: Safety	Null	Null	(JCM 8149) M. Robertson, Lister Institute in 1920 / J. McIntosh / Bacillus oedematis-maligni / Robertson, M. (1920) J. path. Bact. 23, 153	01/01/1920	(Mace 1889) Ford 1927 (AL)	ROBERTSON M	TaxLink: S902 (Clostridium septicum (Mace 1889) Ford 1927) - Date of change: 5/02/2003	Robertson Type III	It is the responsibility of the customer to ensure that their facilities comply with biosafety regulations for their own country	GC 186	Clostridium septicum	Null	blood agar,37, strict anaerobe	meat broth,37, strict anaerobe	ROBERTSON M 1920 J PATH BACT 23 153	CULTURE RECEIVED AS VIBRION SEPTIQUE FROM MCINTOSH	Null	Null	Null	Null	Null	Null	Null	Null	Null	Null	Null	Null	Null	Null	Null	Null	Null	1920	Null	Clostridium septicum	Null
NCTC 503	Clostridium histolyticum	Weinberg	Yes	Clostridiaceae	2	Terms & Conditions of Supply of Microbial Pathogens: Safety	gas gangrene	Ref #: 1300 Author(s): Skerman,V.B.D.;McGowan,V.;Sneath,P.H.A.(ed) Journal: Int. J. Syst. Bacteriol. Title: Approved Lists of Bacterial Names. Volume: 30 Page(s): 225-420 Year: 1980--Ref #: 2196 Author(s): Mead,G.C. Journal: J. Gen. Microbiol. Title: The amino acid-fermenting clostridia. Volume: 67 Page(s): 47-56 Year: 1971--Ref #: 2197 Author(s): Elsden,S.R.;Hilton,M.G.;Waller,J.M. Journal: Arch…	(ATCC 19401, NCIB 503, DSM 2158, CN 1693) Type strain / M. Robertson, Lister Institute / M. Weinberg in 1920 / Gas gangrene / Weinberg, M. & Seguin, P. (1916) C. r. hebd. Seanc. Acad. Sci., Paris, 163, 449	01/01/1920	(Weinberg and Seguin 1916) Bergey et al. 1923 (AL)	ROERTSON M	TaxLink: S858 (Clostridium histolyticum (Weinberg and Seguin 1916) Bergey et al. 1923) - Date of change: 5/02/2003	Null	It is the responsibility of the customer to ensure that their facilities comply with biosafety regulations for their own country	ATCC 19401; DSM 2158; NCIB 503; Weinberg	Clostridium histolyticum	Null	Columbia blood agar, 48 hours, 37°C, anaerobic	nutrient broth,37, strict anaerobe	WEINBERG M & SEGUIN P 1916 C R HEBD SEANC ACAD SCI PARIS 163 449	ISOLATED BY WEINBERG-ROBERTSON M LISTER INSTITUTE LONDON PRE:FR	Null	Null	Null	http://www.ebi.ac.uk/ena/data/view/ERS1106920	ftp://ftp.sanger.ac.uk/pub/project/pathogens/NCTC3000/...	Null	Null	Null	Null	Null	Null	Null	Null	Null	Null	Null	Null	1916	GCA_901482605	Clostridium histolyticum	Null
NCTC 504	Clostridium septicum	141	No	Clostridiaceae	2	Terms & Conditions of Supply of Microbial Pathogens: Safety	Null	Null	(JCM 8145) M. Robertson, Lister Institute in 1920 / Bacillus oedematis-maligni / M. Weinberg in 1920 / (Vibrion septique of Weinberg) / Robertson, M. (1920) J. path. Bact. 23, 153	01/01/1920	(Mace 1889) Ford 1927 (AL)	ROERTSON M	TaxLink: S902 (Clostridium septicum (Mace 1889) Ford 1927) - Date of change: 5/02/2003	Robertson Type I	It is the responsibility of the customer to ensure that their facilities comply with biosafety regulations for their own country	141	Clostridium septicum	Null	blood agar,37, strict anaerobe	nutrient broth,37, strict anaerobe	ROBERTSON M 1920 J PATH BACT 23 153	ISOLATED BY WEINBERG M AS VIBRION SEPTIQUE	Null	Null	Null	Null	Null	Null	Null	Null	Null	Null	Null	Null	Null	Null	Null	Null	Null	1920	Null	Clostridium septicum	Null
NCTC 505	Clostridium sporogenes	208	No	Clostridiaceae	2	Terms & Conditions of Supply of Microbial Pathogens: Safety	Null	Null	(ATCC 4894) M. Robertson, Lister Institute in 1920 / Bacillus aerofoetidus / J. McIntosh / Weinberg, M. & Seguin, P. (1916) C. r. Seanc. Biol. 79, 116	01/01/1920	(Metchnikoff 1908) Bergey et al. 1923 (Approved Lists 1980)	ROBERTSON M	TaxLink: ? (NCTC 505) - Date of change: 04/02/2003	Null	It is the responsibility of the customer to ensure that their facilities comply with biosafety regulations for their own country	ATCC 4894	Clostridium aerofoetidum	Null	blood agar,37, strict anaerobe	meat broth,37, strict anaerobe	WEINBERG M & SEGUIN P 1916 C R SOC BIOL 79 116	LISTER INSTITUTE FROM J MCINTOSH	Null	BACILLUS AEROFOETIDUS	Null	Null	Null	Null	Null	Null	Null	Null	Null	Null	Null	Null	Null	Null	Null	1916	Null	Clostridium sporogenes	Null
NCTC 506	Clostridium bifermentans	FI	No	Clostridiaceae	2	Terms & Conditions of Supply of Microbial Pathogens: Safety	Null	Null	(NCIB 506, CN 4781) M. Robertson, Lister Institute in 1920 / Isolated in 1916 / Tissier, H. & Martelly, (1902) Annls. Inst. Pasteur, Paris, 16, 865	01/01/1920	(Weinberg and Seguin 1918) Bergey et al. 1923 (AL)	ROBERTSON M	TaxLink: S828 (Clostridium bifermentans (Weinberg and Seguin 1918) Bergey et al. 1923) - Date of change: 5/02/2003	Null	It is the responsibility of the customer to ensure that their facilities comply with biosafety regulations for their own country	CN 4781; F1; NCIB 506; WDCM 00079	Clostridium bifermentans	Null	brain heart infusion ano2 /ba,37, strict anaerobe	viand leur,37, strict anaerobe	TISSIER H & MARTELLY 1902 ANNLS INST PASTUER 16 865	LISTER INSTITUTE ISOLATED 1916	Null	Null	Null	Null	Null	Null	Null	Null	Null	Null	Null	Null	Null	Null	Null	Null	Null	1916	Null	Clostridium bifermentans	Null
NCTC 507	Clostridium sphenoides	Thorlby	Yes	Clostridiaceae	2	Terms & Conditions of Supply of Microbial Pathogens: Safety	Null	Ref #: 1300 Author(s): Skerman,V.B.D.;McGowan,V.;Sneath,P.H.A.(ed) Journal: Int. J. Syst. Bacteriol. Title: Approved Lists of Bacterial Names. Volume: 30 Page(s): 225-420 Year: 1980--Ref #: 1893 Author(s): Johnson,J.L.;Francis,B.S. Journal: J. Gen. Microbiol. Title: Taxonomy of the clostridia: ribosomal ribonucleic acid homologies among the species. Volume: 88 Page(s): 229-244 Year: 1975--Ref #: …	(ATCC 19403, DSM 632, CN 6942, NCIB 10627) Type strain / M. Robertson, Lister Institute in 1920 / Medical Research Committee (1919) MRC Special Report Series No. 39 / Hall, I. C. (1922) J. Infect. Dis. 30, 445	01/01/1920	(Douglas et al. 1919) Bergey et al. 1923 (AL)	ROBERTSON M	TaxLink: S904 (Clostridium sphenoides (douglas et al. 1919) bergey et al. 1923) - Date of change: 16/06/2007 by NCTCUp to 16/06/2007: ? (NCTC 507) - Date of change: 04/02/2003	Null	It is the responsibility of the customer to ensure that their facilities comply with biosafety regulations for their own country	ATCC 19403; CIP 104283; CN 6942; DSM 632; JCM 1415; LMG 10390; NCCB 77027; NCIB 10627	Clostridium sphenoides	Null	Columbia blood agar, 24-48 hours, 37°C, anaerobic	meat broth,37, strict anaerobe	HALL I C 1922 J INF DIS 30 445	ROBERTSON M LISTER INSTITUTE	Null	Null	Null	http://www.ebi.ac.uk/ena/data/view/ERS1497472	Null	>gb|AB075772|ATCC 19403|Clostridium sphenoides gene for 16S rRNA, partial sequence.| tgatcatvgctcarg... $(document).ready(function(){ $("#lsl_ribosomalDna16s_1").click( function(){$("#ls_ribosomalDna16s_1").fadeIn(500);} );$("#close_ls_ribosomalDna16s_1").click( function(){$("#ls_ribosomalDna16s_1").fadeOut(500);} ); });>gb|X73449|DSM 632|C.sphenoides 16S rRNA.| nnnnnnngagagttt... $(document).rea…	Null	Null	Null	Null	Null	Null	Null	Null	Null	Null	Null	1919	GCA_900461315	Clostridium sphenoides	Null
NCTC 523	Mycobacterium smegmatis	New York	No	Mycobacteriaceae	2	Terms & Conditions of Supply of Microbial Pathogens: Safety	Null	Null	Professor Duval, Tulane University, New Orleans in 1920 / National Biological Museum, New York / Gordon, R. E. & Smith, M. M. (1953) J. Bact. 66, 41	01/01/1920	(Trevisan 1889) Lehmann and Neumann 1899 (AL)	PROFESSOR DUVAL	TaxLink: S1980 (Mycobacterium smegmatis (Trevisan 1889) Lehmann and Neumann 1899) - Date of change: 5/02/2003	Null	It is the responsibility of the customer to ensure that their facilities comply with biosafety regulations for their own country	CCM 2228; DSM 43061; NEW YORK	Originally Deposited as Mycobacterium butyricum	Null	nutrient agar,37, aerobic	7h9,37, aerobic	GORDON R E & SMITH M M 1953 J BACT 66 41	PROF DUVAL,TULANE UNIV,NEW YORK-NATIONAL BIOL MUSEUM,NY	Null	Null	Null	Null	Null	Null	Null	Null	Null	Null	Null	Null	Null	Null	Null	Null	Null	1920	Null	Mycobacterium smegmatis	Null
NCTC 525	Mycobacterium phlei	Hay	No	Mycobacteriaceae	2	Terms & Conditions of Supply of Microbial Pathogens: Safety	hay	Ref #: 750 Author(s): Gordon,R.E.;Mihm,J.M. Journal: J. Gen. Microbiol. Title: A comparison of four species of mycobacteria. Volume: 21 Page(s): 736-748 Year: 1959	Professor Duval, Tulane University, New Orleans in 1920 / National Biological Museum, New York in 1953 / Mycobacterium phlei	01/01/1920	(Trevisan 1889) Lehmann and Neumann 1899 (AL)	PROF DUVAL	TaxLink: S1980 (Mycobacterium smegmatis (Trevisan 1889) Lehmann and Neumann 1899) - Date of change: 5/02/2003	Null	It is the responsibility of the customer to ensure that their facilities comply with biosafety regulations for their own country	BUCSAV 267; CCM 1889; DSM 43059; HAY; IMRU N 525	Mycobacterium smegmatis	Null	Lowenstein-Jensen slopes, 96 hours, 30°C, aerobic	nutrient broth,30, aerobic	Null	Name updated from Mycobacterium smegmatis to Mycobacterium phlei on 28 November 2013 PROF DULANE, TULANE UNIV, USA-NATIONAL BIOL MUSEUM, NEW YORK PRE:FR	Null	Null	Null	Null	Null	Null	Null	Null	Null	Null	Null	Null	Null	Null	Null	Null	Null	2013	Null	Mycobacterium phlei	Null
NCTC 528	Clostridium perfringens	SR 12	No	Clostridiaceae	2	Terms & Conditions of Supply of Microbial Pathogens: Safety	human, from fatal case of gas gangrene	Null	M. Robertson, Lister Institute, London in 1920 / Gas gangrene / Same strain as NCTC 6784 (ATCC 8009, NCIB 6784, NCIB 8937), which was deposited for glutamic acid estimation by E. F. Gale in 1944 and has now been discarded / Mason, J. H. (1942) J. S. Afr. vet. med. Ass. 13, 31 / Gale, E. F. (1945) Biochem. J. 39, 46 / Taylor, E. S. & Gale, E. F. (1945) Biochem. J. 39, 52	01/01/1920	(Veillon and Zuber 1898) Hauduroy et al. 1937 (AL)	ROBERTSON M	Null	Type A (See also Heat Resistant Strains at end of types A-F)	It is the responsibility of the customer to ensure that their facilities comply with biosafety regulations for their own country	ATCC 8009; SR 12	Clostridium perfringens	Null	Blood agar,37C, strict anaerobe	Meat broth,37C, strict anaerobe	TAYLOR E S & GALE E F 1945 BIOCHEM J 39 52;MASON J H 1942 J S AFR VET MED	ROBERTSON M LISTER INSTITUTE LONDON	Null	Null	Null	Null	Null	Null	Null	Null	Null	Alpha toxin gene positive, beta2 toxin gene positive	Null	Null	Null	Null	Null	Null	Null	1920	Null	Clostridium perfringens	Null
NCTC 532	Clostridium sporogenes	SR 5	Yes	Clostridiaceae	2	Terms & Conditions of Supply of Microbial Pathogens: Safety	human, from an acute case of gas gangrene	Ref #: 51467 Author(s): Bohak,I.;Back,W.;Richter,L.;Ehrmann,M.;Ludwig,W.;Schleifer,K.H. Journal: Syst Appl Microbiol Title: Lactobacillus amylolyticus sp. nov., isolated from beer malt and beer wort Volume: 21 Page(s): 360-4 Year: 1998 Keyword(s): GENBANK/Y17360 GENBANK/Y17361 GENBANK/Y17362 Bacterial Typing Techniques Beer/*microbiology DNA, Bacterial/genetics DNA, Ribosomal/genetics Humans Lact…	(NCIB 532, ATCC 19404, DSM 1664) / Suggested working type / M. Robertson, Lister Institute in 1920 / Gas gangrene / Sneath, P. H. A. & Skerman, V. B. D. (1966) Int. J. syst. Bact. 16, 1	01/01/1920	(Metchnikoff 1908) Bergey et al. 1923 (AL)	ROBERTSON M LISTER INST	TaxLink: S906 (Clostridium sporogenes (metchnikoff 1908) bergey et al. 1923) - Date of change: 16/06/2007 by NCTCUp to 16/06/2007: ? (NCTC 532) - Date of change: 04/02/2003	Null	It is the responsibility of the customer to ensure that their facilities comply with biosafety regulations for their own country	ATCC 19404; DSM 1664; NCIB 532; SR 5; WDCM 00008	Clostridium sporogenes	Null	Fastidious anaerobe agar, 24-48 hours, 37°C, anaerobic	viand-leur,37, strict anaerobe	SNEATH P H A & SKERMAN V B D 1966 INT J SYST BACT 16 1	SENT BY ROWLAND MAJOR S RAMC 1920	Null	Null	Null	Null	Null	>gb|Y17361|DSM 1664 T|Lactobacillus amylolyticus 16S rRNA gene.| agagtttgatnntgg... $(document).ready(function(){ $("#lsl_ribosomalDna16s_1").click( function(){$("#ls_ribosomalDna16s_1").fadeIn(500);} );$("#close_ls_ribosomalDna16s_1").click( function(){$("#ls_ribosomalDna16s_1").fadeOut(500);} ); });	Null	Null	Null	Null	Null	Null	Null	Null	Null	Null	Null	1920	GCA_011019475	Clostridium sporogenes	Null
NCTC 533	Clostridium sporogenes	Bellette	No	Clostridiaceae	2	Terms & Conditions of Supply of Microbial Pathogens: Safety	human, severe case of gangrene	Null	(ATCC 10000, CN 3055) M. Robertson, Lister Institute in 1920 / Gangrene, France in 1918	01/01/1920	(Metchnikoff 1908) Bergey et al. 1923 (AL)	ROBERTSON M LISTER INST	TaxLink: S906 (Clostridium sporogenes (metchnikoff 1908) bergey et al. 1923) - Date of change: 16/06/2007 by NCTC Up to 16/06/2007: ? (NCTC 533) - Date of change: 04/02/2003	Null	It is the responsibility of the customer to ensure that their facilities comply with biosafety regulations for their own country	ATCC 10000; BELLETTE; CN 3055	Clostridium sporogenes	Null	blood agar, strict anaerobe	neopeptone, strict anaerobe	Null	ISOLATED BY ROBERTSON M 1918	Null	Null	Null	Null	Null	Null	Null	Null	Null	Null	Null	Null	Null	Null	Null	Null	Null	1918	Null	Clostridium sporogenes	Null
NCTC 534	Clostridium sporogenes	Conradi	No	Clostridiaceae	2	Terms & Conditions of Supply of Microbial Pathogens: Safety	human	Null	M. Robertson, Lister Institute in 1920 / J. McIntosh	01/01/1920	(Metchnikoff 1908) Bergey et al. 1923 (AL)	ROBERTSON M LISTER INST	TaxLink: S906 (Clostridium sporogenes (metchnikoff 1908) bergey et al. 1923) - Date of change: 16/06/2007 by NCTC Up to 16/06/2007: ? (NCTC 534) - Date of change: 04/02/2003	Null	It is the responsibility of the customer to ensure that their facilities comply with biosafety regulations for their own country	CONRADI	Clostridium sporogenes	Null	blood agar,37, strict anaerobe	nutrient broth,37, strict anaerobe	Null	SENT BY MACKINTOSH MDDX HOSP	Null	Null	Null	Null	Null	Null	Null	Null	Null	Null	Null	Null	Null	Null	Null	Null	Null	1920	GCA_900461095	Clostridium sporogenes	Null
NCTC 538	Clostridium novyi	Jolly	No	Clostridiaceae	2	Terms & Conditions of Supply of Microbial Pathogens: Safety	gas gangrene	Ref #: 37151 Author(s): Hutson,R.A.;Thompson,D.E.;Lawson,P.A.;Schocken-Itturino,R.P.;Bottger,E.C.;Collins,M.D. Journal: Antonie Van Leeuwenhoek Title: Genetic interrelationships of proteolytic Clostridium botulinum types A, B, and F and other members of the Clostridium botulinum complex as revealed by small-subunit rRNA gene sequences Volume: 64 Page(s): 273-83 Year: 1994 Keyword(s): GENBANK/X681…	(ATCC 19402) / Suggested working type / M. Robertson, Lister Institute in 1920 / M. Weinberg / Gas gangrene / Sneath, P. H. A. & Skerman, V. B. D. (1966) Int. J. syst. Bact. 16, 1 / Lapage, S. P. et al. (1967) Int. J. syst. Bact. 17, 93	01/01/1920	(Migula 1894) Bergey et al. 1923 (AL)	ROBERTSON M	TaxLink: S875 (Clostridium novyi (Migula 1894) Bergey et al. 1923) - Date of change: 5/02/2003	Type A	It is the responsibility of the customer to ensure that their facilities comply with biosafety regulations for their own country	ATCC 19402; JOLLY	Clostridium novyi	Null	meat broth,37, strict anaerobe	meat broth,37, strict anaerobe	LAPAGE S P ET AL 1967 INT J SYST BACT 17 93; SNEATH P H A & SKERMAN V B D	ISOLATED BY WEINBERG W-ROBERTSON LISTER INSTITUTE LONDON PRE:FR	Null	Null	Null	Null	Null	>gb|X68188|NCTC538|C.novyi type A rrn gene for 16S RNA.| nnnnnnngagagttt... $(document).ready(function(){ $("#lsl_ribosomalDna16s_1").click( function(){$("#ls_ribosomalDna16s_1").fadeIn(500);} );$("#close_ls_ribosomalDna16s_1").click( function(){$("#ls_ribosomalDna16s_1").fadeOut(500);} ); }); >gb|X68188|NCTC538|Clostridium novyi type A rrn gene for 16S RNA.| nnnnnnngagagttt... $(document).ready(…	Null	Null	Null	Null	Null	Null	Null	Null	Null	Null	Null	1920	GCA_000725865	Clostridium novyi	Null
NCTC 539	Clostridium tetani	R 220 E	No	Clostridiaceae	2	Terms & Conditions of Supply of Microbial Pathogens: Safety	human, from patient with tetanus	Null	M. Robertson, Lister Institute in 1920 / Tulloch Type III / Tulloch, W. J. (1917-1919) Proc. R. Soc. B. 90, 145 / Tulloch, W. J. (1919-1920) J. Hyg., Camb. 18, 103	01/01/1920	(Flügge 1886) Bergey et al. 1923 (AL)	ROBERTSON M	TaxLink: S913 (Clostridium tetani (Flügge 1886) Bergey et al. 1923) - Date of change: 5/02/2003	Null	It is the responsibility of the customer to ensure that their facilities comply with biosafety regulations for their own country	R 220 E	Clostridium tetani	serovar tulloch type 3	blood agar,37, strict anaerobe	meat broth,37, strict anaerobe	TULLOCH W J 1917 PROC R SOC B 90 145;TULLOCH W J 1919 J HYG CAMB 18 103	ROBERTSON M LISTER INSTITUTE LONDON	Null	Null	Null	Null	Null	Null	Null	Null	Null	Null	Null	Null	Null	Null	Null	Null	Null	1917	GCA_900461425	Clostridium tetani	Null
NCTC 540	Clostridium tetani	T 67	No	Clostridiaceae	2	Terms & Conditions of Supply of Microbial Pathogens: Safety	human, from patient with tetanus	Null	M. Robertson, Lister Institute in 1920 / Tetanus in 1917 / Tulloch Type II / Tulloch, W. J. (1917-1919) Proc. R. Soc. B. 90, 145	01/01/1920	(Flügge 1886) Bergey et al. 1923 (AL)	ROBERTSON M	TaxLink: S913 (Clostridium tetani (Flügge 1886) Bergey et al. 1923) - Date of change: 5/02/2003	Null	It is the responsibility of the customer to ensure that their facilities comply with biosafety regulations for their own country	T 67	Clostridium tetani	serovar tulloch type 2	3% neo-peptone agar,37, strict anaerobe	meat broth,37, strict anaerobe	TULLOCH W J 1917 PROC R SOC B 90 145	ROBERTSON M LISTER INSTITUTE LONDON	Null	Null	Null	Null	Null	Null	Null	Null	Null	Null	Null	Null	Null	Null	Null	Null	Null	1917	GCA_900447145	Clostridium tetani	Null
NCTC 541	Clostridium tertium	P II Col 54	No	Clostridiaceae	2	Terms & Conditions of Supply of Microbial Pathogens: Safety	Null	Ref #: 1098 Journal: J. Pathol. Bact. Volume: 77 Page(s): 551 Year: 1959--Ref #: 6924 Author(s): DeutschesInstitutfürNormungDIN.NormenausschußMedizin(NAMed) Title: DIN 58959-7. Qualitätsmanagement in der medizinischen Mikrobiologie. Teil 7: Allgemeine Anforderungen an das Mitführen von Kontrollstämmen. Beiblatt 2: ATCC- und DSM-Nummern häufig verwendeter Kontrollstämme. Year: 1997	(ATCC 19405, NCIB 541, DSM 748) Type strain / M. Robertson, Lister Institute in 1920 / G. F. Petrie in 1919	01/01/1920	(Henry 1917) Bergey et al. 1923 (AL)	ROBERTSON M	TaxLink: S912 (Clostridium tertium (Henry 1917) Bergey et al. 1923) - Date of change: 5/02/2003	Null	It is the responsibility of the customer to ensure that their facilities comply with biosafety regulations for their own country	ATCC 19405; DSM 748; NCIB 541; P 2 COL 54; P.II.Col.54	Clostridium tertium	Null	Fastidious anaerobe agar, 48 hours, 37°C, anaerobic	nutrient broth,37, strict anaerobe	Null	ISOLATED PETRIE G F IN FRANCE 1919	Null	Null	Null	Null	Null	Null	Null	Null	Null	Null	Null	Null	Null	Null	Null	Null	Null	1919	Null	Clostridium tertium	Null
NCTC 543	Clostridium tetanomorphum	259 E. III	Yes	Clostridiaceae	2	Terms & Conditions of Supply of Microbial Pathogens: Safety	septic wound	Ref #: 37073 Author(s): Cirne,D.G.;Delgado,O.D.;Marichamy,S.;Mattiasson,B. Journal: Int J Syst Evol Microbiol Title: Clostridium lundense sp. nov., a novel anaerobic lipolytic bacterium isolated from bovine rumen Volume: 56 Page(s): 625-8 Year: 2006 Keyword(s): Animals Cattle/*microbiology Clostridium/*classification/genetics/isolation & purification/physiology DNA, Ribosomal/chemistry Phenotype …	(DSM 4474) Type strain / M. Robertson, Lister Institute, London in 1920 / Septic wound / Hall, I. C. (1922) J. infect. Dis. 30, 445 / Wilde, E. et al. (1989) Int. J. syst. Bact. 39, 127	01/01/1920	Wilde et al. 1989	ROBERTSON M	TaxLink: S914 (Clostridium tetanomorphum Wilde et al. 1989) - Date of change: 5/02/2003	Null	It is the responsibility of the customer to ensure that their facilities comply with biosafety regulations for their own country	ATCC 49273; DSM 4474; 259 EIII	Clostridium tetanomorphum	Null	blood agar,37, strict anaerobe	meat broth,37, strict anaerobe	HALL I C 1922 J INFECT DIS 30 445	ROBERTSON M LISTER INSTITUTE LONDON	Null	Null	Null	Null	Null	>gb|DQ911261|DSM 4474|Clostridium tetanomorphum strain DSM 4474 16S ribosomal RNA gene,partial sequence.| gggtgagtaacacgt... $(document).ready(function(){ $("#lsl_ribosomalDna16s_1").click( function(){$("#ls_ribosomalDna16s_1").fadeIn(500);} );$("#close_ls_ribosomalDna16s_1").click( function(){$("#ls_ribosomalDna16s_1").fadeOut(500);} ); }); >gb|DQ241819|DSM 4474|Clostridium tetanomorphum strain …	Null	Null	Null	Null	Null	Null	Null	Null	Null	Null	Null	1920	Null	Clostridium tetanomorphum	Null
NCTC 547	Clostridium septicum	Pasteur III	Yes	Clostridiaceae	2	Terms & Conditions of Supply of Microbial Pathogens: Safety	Null	Ref #: 36173 Author(s): Kuhnert,P.;Capaul,S.E.;Nicolet,J.;Frey,J. Journal: Int J Syst Bacteriol Title: Phylogenetic positions of Clostridium chauvoei and Clostridium septicum based on 16S rRNA gene sequences Volume: 46 Page(s): 1174-6 Year: 1996 Keyword(s): GENBANK/U51843 GENBANK/U59278 Animals Base Sequence Cattle Clostridium/*classification/genetics DNA, Ribosomal/*chemistry Molecular Sequence …	(NCIB 547, ATCC 12464, CN 3790, JCM 8144) Type strain / M. Robertson, Lister Institute in 1920 / Institut Pasteur, Paris / Bacillus oedematis-maligni / Estimation of ornithine / Robertson, M. (1920) J. path. Bact. 23, 153 / Gale, E. F. (1945) Biochem. J. 39, 46 / Taylor, E. S. & Gale, E. F. (1945) Biochem. J. 39, 52	01/01/1920	(Mace 1889) Ford 1927 (AL)	ROBERTSON M	TaxLink: S902 (Clostridium septicum (Mace 1889) Ford 1927) - Date of change: 5/02/2003	Robertson Type I	It is the responsibility of the customer to ensure that their facilities comply with biosafety regulations for their own country	ATCC 12464; CIP 61.10; CN 3790; DSM 7534; NCIB 547; NCIMB 547; PASTEUR 3	Clostridium septicum	Null	blood agar,37, strict anaerobe	nutrient broth,37, strict anaerobe	ROBERTSON M 1920 J PATH BACT 23 153;TAYLOR E S & GALE E F 1945 BIOCHEM J	INSTITUIT PASTEUR PARIS-ROBERTSON M LISTER INSTITUTE LONDON PRE:FR	Null	BACILLUS OEDEMATIS-MALIGNI	Null	Null	Null	>gb|U59278|ATCC 12464T|Clostridium septicum 16S ribosomal RNA gene, partial sequence.| agagtttgatcatgg... $(document).ready(function(){ $("#lsl_ribosomalDna16s_1").click( function(){$("#ls_ribosomalDna16s_1").fadeIn(500);} );$("#close_ls_ribosomalDna16s_1").click( function(){$("#ls_ribosomalDna16s_1").fadeOut(500);} ); });>gb|AF385894|ATCC 12464|Clostridium septicum 16S-23S ribosomal RNA intergen…	Null	>gb|AF385894|ATCC 12464|Clostridium septicum 16S-23S ribosomal RNA intergenic spacer,partial sequence.| tctagggagacatac... $(document).ready(function(){ $("#lsl_ribosomalDna23s_1").click( function(){$("#ls_ribosomalDna23s_1").fadeIn(500);} );$("#close_ls_ribosomalDna23s_1").click( function(){$("#ls_ribosomalDna23s_1").fadeOut(500);} ); });	Null	Null	Null	Null	Null	Null	Null	Null	Null	1920	Null	Clostridium septicum	Null
NCTC 549	Clostridium septicum	R Past I	No	Clostridiaceae	2	Terms & Conditions of Supply of Microbial Pathogens: Safety	Null	Null	M. Robertson, Lister Institute in 1920 / Institut Pasteur, Paris in 1915 / Bacillus oedematis-maligni	01/01/1920	(Mace 1889) Ford 1927 (AL)	ROBERTSON M	TaxLink: S902 (Clostridium septicum (Mace 1889) Ford 1927) - Date of change: 5/02/2003	Robertson Type II	It is the responsibility of the customer to ensure that their facilities comply with biosafety regulations for their own country	R PAST 1	Clostridium septicum	Null	brain heart infusion,37, strict anaerobe	meat broth,37, strict anaerobe	Null	INSTITUT PASTEUR PARIS 1915-ROBERTSON M LISTER INSTITUTE PRE:FR	Null	Null	Null	Null	Null	Null	Null	Null	Null	Null	Null	Null	Null	Null	Null	Null	Null	1915	Null	Clostridium septicum	Null
NCTC 550	Clostridium septicum	VFS Milk IV	No	Clostridiaceae	2	Terms & Conditions of Supply of Microbial Pathogens: Safety	milk	Null	M. Robertson, Lister Institute in 1920 / Redeposited in 1938 / Bacillus oedematis-maligni / Milk / Robertson, M. (1920) J. path. Bact. 23, 153	01/01/1920	(Mace 1889) Ford 1927 (AL)	ROBERTSON M	TaxLink: S902 (Clostridium septicum (Mace 1889) Ford 1927) - Date of change: 5/02/2003	Robertson Type II	It is the responsibility of the customer to ensure that their facilities comply with biosafety regulations for their own country	VFS MILK 4	Clostridium septicum	Null	4% blood agar,37, strict anaerobe	nutrient broth,37, strict anaerobe	ROBERTSON M 1920 J PATH BACT 23 153	REDEPOSITED IN 1938	Null	Null	Null	Null	Null	Null	Null	Null	Null	Null	Null	Null	Null	Null	Null	Null	Null	1938	Null	Clostridium septicum	Null
NCTC 551	Clostridium septicum	Prior	No	Clostridiaceae	2	Terms & Conditions of Supply of Microbial Pathogens: Safety	Null	Null	(JCM 8150) M. Robertson, Lister Institute in 1920 / Gas gangrene / Bacillus oedematis-maligni	01/01/1920	(Mace 1889) Ford 1927 (AL)	ROBERTSON M	TaxLink: S902 (Clostridium septicum (Mace 1889) Ford 1927) - Date of change: 5/02/2003	Robertson Type III	It is the responsibility of the customer to ensure that their facilities comply with biosafety regulations for their own country	PRIOR	Clostridium septicum	Null	Columbia blood agar, 48 hours, 37°C, anaerobic	meat broth,37, strict anaerobe	Null	ISOLATED BY STOKES A FROM CASE OF ACUTE GAS GANGRENE	Null	Null	Null	Null	Null	Null	Null	Null	Null	Null	Null	Null	Null	Null	Null	Null	Null	1920	Null	Clostridium septicum	Null
NCTC 570	Yersinia pestis	Bombay 267	No	Enterobacteriaceae	3	Terms & Conditions of Supply of Microbial Pathogens: Safety	human, blood culture of case of bubonic plague	Null	G. Liston in 1920 / Fatal bubonic plague, Bombay	01/01/1920	(Lehmann and Neumann 1896) van Loghem 1944 (AL)	LISTON G	TaxLink: S3616 (Yersinia pestis (Lehmann and Neumann 1896) van Loghem 1944) - Date of change: 5/02/2003	Null	It is the responsibility of the customer to ensure that their facilities comply with biosafety regulations for their own country	BOMBAY 267	Yersinia pestis	Null	Null	Null	Null	MARATHA HOSPITAL,BOMBAY;LISTON G, I.M.S.	Null	Null	Null	Null	Null	Null	Null	Null	Null	Null	Null	Null	Null	Null	Null	Null	Null	1920	Null	Yersinia pestis	Null
NCTC 576	Rhodococcus rhodochrous	Khartoum	No	Nocardiaceae	Null	Terms & Conditions of Supply of Microbial Pathogens: Safety	Null	Null	F. Andrewes in 1920 / Eye lesion, Khartoum in 1918 / Actinomyces lutea / Christophers, J. B. & Archibald, R. G. (1918) Lancet, ii, 847	04/02/2003	(Zopf 1891) Tsukamura 1974 emend. Rainey et al. 1995	Null	TaxLink: S2564 (Rhodococcus rhodochrous (zopf 1891) tsukamura 1974 emend. rainey et al. 1995) - Date of change: 16/06/2007 by NCTC Up to 16/06/2007: ? (NCTC 576) - Date of change: 04/02/2003	Null	It is the responsibility of the customer to ensure that their facilities comply with biosafety regulations for their own country	Null	Rhodococcus rhodochrous	Null	Null	Null	Null	Null	Null	Null	Null	Null	Null	Null	Null	Null	Null	Null	Null	Null	Null	Null	Null	Null	Null	1918	Null	Rhodococcus rhodochrous	Null
NCTC 600	Streptomyces sp.	Horton	No	Streptomycetaceae	2	Terms & Conditions of Supply of Microbial Pathogens: Safety	pus parotid abscess	Null	D. Erikson, London in 1920 / Pus, parotid abscess in 1919 / Actinomyces hortonensis / St. John-Brooks, R. (1931) A System of Bacteriology in Relation to Medicine. Vol. 8, pp. 72-78 / Erikson, D. (1935) Spec. Rep. Ser. Med. Res. Coun. No. 203	01/01/1920	Waksman and Henrici 1943	ERIKSON D	TaxLink: G2872 (Streptomyces Waksman and Henrici 1943) - Date of change: 5/02/2003	Null	It is the responsibility of the customer to ensure that their facilities comply with biosafety regulations for their own country	ATCC 27437; CBS 656.72; DSM 40266; HORTON; IFO 13355; ISP 5266; RIA 1316	Streptomyces sp.	Null	blood agar,30, aerobic	nutrient broth,30, aerobic	ST JOHN-BROOKS R 1931 A SYSTEM OF BACTRLGY RELATING TO MED 80 72 78;	ISOLATED BY ST JOHN-BROOKS RAMC EPSOM - ERIKSON LISTER INST PRE:FR	Null	ACTINOMYCES HORTONENSIS	Null	Null	Null	Null	Null	Null	Null	Null	Null	Null	Null	Null	Null	Null	Null	1919	Null	Streptomyces sp.	Null
NCTC 611	Micrococcus luteus	Thaysen	No	Micrococcaceae	2	Terms & Conditions of Supply of Microbial Pathogens: Safety	Null	Null	(CN 1530) A. C. Thaysen, Dorset in 1920 / Sarcina lutea	01/01/1920	(Schroeter 1872) Cohn 1872 (AL)	THAYSEN A C	TaxLink: S1860 (Micrococcus luteus (Schroeter 1872) Cohn 1872 emend. Wieser et al. 2002) - Date of change: 5/02/2003	Null	It is the responsibility of the customer to ensure that their facilities comply with biosafety regulations for their own country	CN 1530	Micrococcus luteus	Null	nutrient agar,37, aerobic	nutrient broth,37, aerobic	Null	THAYSEN A C DORSET	Null	Null	Null	Null	Null	Null	Null	Null	Null	Null	Null	Null	Null	Null	Null	Null	Null	1920	Null	Micrococcus luteus	Null
NCTC 618	Salmonella enterica subsp. enterica serotype Enteritidis	Liverpool virus	No	Enterobacteriaceae	2	Terms & Conditions of Supply of Microbial Pathogens: Safety	Null	Null	A. C. Thaysen, Holton Heath, Dorset in 1920 / Evans, Lescher, Son & Webb, Liverpool / Thaysens Rat Virus B	01/01/1920	(LE MINOR et al. 1982) LE MINOR and POPOFF 1987	THAYSEN A C	TaxLink: S9096 (Salmonella enterica subspecies enterica (ex kauffmann and edwards 1952) le minor and popoff 1987) - Date of change: 16/06/2007 by NCTCUp to 16/06/2007: S2672 (Salmonella enteritidis (Gaertner 1888) Castellani and Chalmers 1919) - Date of change: 5/02/2003	Serotype Enteritidis var. danysz9, 12:g, m:-Salmonella SUBSPECIES I; MLST 136	It is the responsibility of the customer to ensure that their facilities comply with biosafety regulations for their own country	LIVERPOOL VIRUS	Salmonella enterica subsp. enterica	serotype Enteritidis	Nutrient agar, 24-48 hours, 37°C, aerobic	nutrient broth,37, facultative anaerobe	Null	REC FROM EVANS SONS LESCHER SONS & WEBB LPOOL-THAYSEN DORSET PRE:FR	Null	Null	Null	http://www.ebi.ac.uk/ena/data/view/ERS1457010	Null	Null	Null	Null	variety danysz	Null	Null	Null	Null	Null	Null	Null	Null	1920	GCA_900456295	Salmonella enterica	enterica serotype Enteritidis
NCTC 624	Brucella abortus	English strain 8	No	Brucellaceae	3	Terms & Conditions of Supply of Microbial Pathogens: Safety	mammal, stomach of foetal calf in 1919	Null	J. McFadyean in 1920 / J. T. Edwards / Foetal calf in 1919	01/01/1920	(Hughes 1893) Meyer and Shaw 1920 (AL)	MCFADYEAN J	TaxLink: S644 (Brucella abortus) - Date of change: 5/02/2003	Biotype 1	It is the responsibility of the customer to ensure that their facilities comply with biosafety regulations for their own country	ENGLISH STRAIN 8	Brucella melitensis	Null	Blood agar, 37, aerobic, carbon dioxide required	Nutrient broth,37, aerobic	Null	ISOLATED BY EDWARDS J T ROYAL VETERINARY COLL CAMDEN TOWN PRE:FR	Null	Brucella melitensis biovar Abortus	Null	Null	Null	Null	This pathogen is listed as a specified animal pathogen according to The Specified Animal Pathogens Order 2008. As such a SAPO licence is required to possess or work on this pathogen and is the responsibility of the customer to obtain from the HSE (UK only) The regulation of specified animal pathogens	Null	Biotype 1	Null	Null	Null	Null	Null	Null	Null	Null	1919	GCA_900446015	Brucella abortus	Null
NCTC 630	Nocardia farcinica	24 Foal Blackwell	No	Nocardiaceae	2	Terms & Conditions of Supply of Microbial Pathogens: Safety	Null	Ref #: 155 Author(s): Gordon,R.E.;Mihm,J.M. Journal: J. Bacteriol. Title: A comparative study of some strains received as nocardiae. Volume: 73 Page(s): 15-27 Year: 1957--Ref #: 2358 Author(s): Roberts,R.J. Journal: Nucl. Acids Res. Title: Restriction and modification enzymes and their recognition sequences. Volume: 13, Page(s): r165-r200 Year: 1985	(ATCC 6846) Sir J. McFadyean in 1920 / Hock joint in 1919 / Nocardia asteroides / Actinomycxes blackwellii / Gordon, R. E. & Mihm, J. M. (1957) J. Bact. 73, 15	04/02/2003	(Zopf 1891) Tsukamura 1974 emend. Rainey et al. 1995	Null	TaxLink: S2564 (Rhodococcus rhodochrous (zopf 1891) tsukamura 1974 emend. rainey et al. 1995) - Date of change: 16/06/2007 by NCTCUp to 16/06/2007: ? (NCTC 630) - Date of change: 04/02/2003	Null	It is the responsibility of the customer to ensure that their facilities comply with biosafety regulations for their own country	ATCC 6846; CBS 272.53; DSM 43298; IMET 7257	Rhodococcus rhodochrous	Null	Null	Null	Null	Null	Null	Null	Null	Null	Null	>gb|AF536444|DSM 43298|Nocardia farcinica strain DSM 43298 16S-23S ribosomal RNAintergenic spacer, complete sequence.| aaggagcacttctcc... $(document).ready(function(){ $("#lsl_ribosomalDna16s_1").click( function(){$("#ls_ribosomalDna16s_1").fadeIn(500);} );$("#close_ls_ribosomalDna16s_1").click( function(){$("#ls_ribosomalDna16s_1").fadeOut(500);} ); });	Null	>gb|AF536444|DSM 43298|Nocardia farcinica strain DSM 43298 16S-23S ribosomal RNAintergenic spacer, complete sequence.| aaggagcacttctcc... $(document).ready(function(){ $("#lsl_ribosomalDna23s_1").click( function(){$("#ls_ribosomalDna23s_1").fadeIn(500);} );$("#close_ls_ribosomalDna23s_1").click( function(){$("#ls_ribosomalDna23s_1").fadeOut(500);} ); });	Null	Null	Null	Null	Null	Null	Null	Null	Null	1919	GCA_900455745	Nocardia farcinica	Null
NCTC 655	Alcaligenes faecalis	Lister	No	Alcaligenaceae	2	Terms & Conditions of Supply of Microbial Pathogens: Safety	Null	Null	(KM 1060) Lister Institute, London in 1920	01/01/1920	Castellani and Chalmers 1919 (AL)	LISTER INSTITUTE	TaxLink: S207 (Alcaligenes faecalis subsp. faecalis Castellani and Chalmers 1919) - Date of change: 5/02/2003	Null	It is the responsibility of the customer to ensure that their facilities comply with biosafety regulations for their own country	KM 1060; LISTER	Alcaligenes faecalis	Null	nutrient agar,37, facultative anaerobe	nutrient broth,37, facultative anaerobe	Null	Null	Null	Null	Null	Null	Null	Null	Null	Null	Null	Null	Null	Null	Null	Null	Null	Null	Null	1920	Null	Alcaligenes faecalis	Null
NCTC 662	Enterococcus durans	Thaysen II	No	Enterococcaceae	2	Terms & Conditions of Supply of Microbial Pathogens: Safety	milk	Null	A. C. Thaysen, Holton Heath, Dorset in 1920 / Milk / Streptococcus acidi-lactici / previously listed as Group N, Streptococcus lactis	01/01/1920	COLLINS et al. 1984	THAYSEN A C	TaxLink: S1622 (Streptococcus lactis lactis) - Date of change: 5/02/2003	Null	It is the responsibility of the customer to ensure that their facilities comply with biosafety regulations for their own country	Null	Enterococcus durans	serovar group n	blood agar,37, facultative anaerobe	blood agar,37, facultative anaerobe	Null	THAYSEN A C HOLTON HEATH DORSET	Null	STREPTOCOCCUS ACIDI-LACTICI, (LISTER, 1873) LOHNIS 1909 OCC:THAYSEN 2	Null	Null	Null	Null	Null	Null	Null	Null	Null	Null	Null	Null	Null	Null	Null	1920	Null	Enterococcus durans	Null
NCTC 737	Propionibacterium acnes	Ponsonby	Yes	Propionibacteriaceae	2	Terms & Conditions of Supply of Microbial Pathogens: Safety	human, from severe case of facial acne	Ref #: 19216 Author(s): Greisen,K.;Loeffelholz,M.;Purohit,A.;Leong,D. Journal: J Clin Microbiol Title: PCR primers and probes for the 16S rRNA gene of most species of pathogenic bacteria, including bacteria found in cerebrospinal fluid Volume: 32 Page(s): 335-51 Year: 1994 Keyword(s): GENBANK/U02893 GENBANK/U02894 GENBANK/U02895 GENBANK/U02896 GENBANK/U02897 GENBANK/U02898 GENBANK/U02899 GENBANK/…	(ATCC 6919, DSM 1897) Type strain / F. Hayden, London in 1920 / Facial acne / Douglas, M.C. & Gunter, S.E. (1946) J. Bact. 52, 15	01/01/1920	(Gilchrist 1900) Douglas and Gunter 1946 (AL)	HAYDEN F	TaxLink: S2357 (Propionibacterium acnes (Gilchrist 1900) Douglas and Gunter 1946) - Date of change: 5/02/2003	Null	It is the responsibility of the customer to ensure that their facilities comply with biosafety regulations for their own country	ATCC 6919; DSM 1897; PONSONBY	Propionibacterium acnes	Null	Fastidious anaerobe agar, 48 hours, 37°C, anaerobic	nutrient broth,37, facultative anaerobe	DOUGLAS M C & GUNTER S E 1946 J BACT 52 15	Null	Null	Null	Null	Null	Null	>gb|AB042288|ATCC6919|Propionibacterium acnes gene for 16S ribosomal RNA, ATCC6919.| agagtttgatcctgg... $(document).ready(function(){ $("#lsl_ribosomalDna16s_1").click( function(){$("#ls_ribosomalDna16s_1").fadeIn(500);} );$("#close_ls_ribosomalDna16s_1").click( function(){$("#ls_ribosomalDna16s_1").fadeOut(500);} ); }); >gb|U02904|ATCC 6919|Propionibacterium acnes ATCC 6919 16S rRNA gene, partia…	Null	>gb|AB108459|ATCC 6919|Propionibacterium acnes DNA, 16S-23S ribosomal RNA intergenicspacer region, strain: ATCC 6919.| ctaaggagtttttgt... $(document).ready(function(){ $("#lsl_ribosomalDna23s_1").click( function(){$("#ls_ribosomalDna23s_1").fadeIn(500);} );$("#close_ls_ribosomalDna23s_1").click( function(){$("#ls_ribosomalDna23s_1").fadeOut(500);} ); });	Null	Null	Null	Null	Null	Null	Null	Null	Null	1920	Null	Propionibacterium acnes	Null
NCTC 751	Clostridium botulinum	X	No	Clostridiaceae	2	Terms & Conditions of Supply of Microbial Pathogens: Safety	Null	Null	G. S. Burke, California in 1920 / Burke, G. S. (1919) J. Bact. 4, 541	01/01/1920	(van Ermengem 1896) Bergey et al. 1923	BURKE G S	TaxLink: S829 (Clostridium botulinum (van Ermengem 1896) Bergey et al. 1923) - Date of change: 5/02/2003	Type B	It is the responsibility of the customer to ensure that their facilities comply with biosafety regulations for their own country	TYPE B, X	Clostridium botulinum	Null	meat broth,37, strict anaerobe	meat broth,37, strict anaerobe	BURKE G S 1919 J BACT 4 541	LEYLAND STANFORD UNIVERSITY CALIFORNIA	Null	Null	Null	Null	Null	Null	Null	Null	Null	Null	Null	Null	Null	Null	Null	Null	Null	1919	GCA_011014015	Clostridium botulinum	Null
NCTC 764	Corynebacterium striatum	Minnett (AL)	Yes	Corynebacteriaceae	2	Terms & Conditions of Supply of Microbial Pathogens: Safety	Null	Ref #: 38920 Author(s): Pascual,C.;Lawson,P.A.;Farrow,J.A.;Gimenez,M.N.;Collins,M.D. Journal: Int J Syst Bacteriol Title: Phylogenetic analysis of the genus Corynebacterium based on 16S rRNA gene sequences Volume: 45 Page(s): 724-8 Year: 1995 Keyword(s): GENBANK/X81871 GENBANK/X81872 GENBANK/X81874 GENBANK/X84240 GENBANK/X84241 GENBANK/X84244 GENBANK/X84245 GENBANK/X84246 GENBANK/X84247 GENBANK/X…	(ATCC 6940) Type strain / F. C. Minnett in 1920	01/01/1920	(Chester 1901) Eberson 1918	MINETT F C	TaxLink: S978 (Corynebacterium striatum (Chester 1901) Eberson 1918) - Date of change: 5/02/2003	Null	It is the responsibility of the customer to ensure that their facilities comply with biosafety regulations for their own country	ATCC 6940; DSM 20668	Corynebacterium striatum	Null	Columbia blood agar, 24-48 hours, 37°C, aerobic	nutrient broth,37, facultative anaerobe	Null	ISOLATED BY MINETT F C	Null	CORYNEBACTERIUM FLAVIDUM, (CHESTER, 1901) EBERSON, 1918 OCC:ATCC	Null	Null	Null	>gb|X84442|NCTC 764|C.striatum 16S rRNA gene.| ctggctcaggacgaa... $(document).ready(function(){ $("#lsl_ribosomalDna16s_1").click( function(){$("#ls_ribosomalDna16s_1").fadeIn(500);} );$("#close_ls_ribosomalDna16s_1").click( function(){$("#ls_ribosomalDna16s_1").fadeOut(500);} ); }); >gb|X84442|NCTC 764|Corynebacterium striatum partial 16S rRNA gene, strain NCTC 764.| ctggctcaggacgaa... $(documen…	Null	Null	Null	Null	Null	Null	Null	Null	Null	Null	Null	1920	GCA_900447675	Corynebacterium striatum	Null
NCTC 775	Enterococcus faecalis	Tissier	Yes	Enterococcaceae	2	Terms & Conditions of Supply of Microbial Pathogens: Safety	Null	Ref #: 43856 Author(s): Naimi,A.;Beck,G.;Branlant,C. Journal: Microbiology Title: Primary and secondary structures of rRNA spacer regions in enterococci Volume: 143 ( Pt 3) Page(s): 823-34 Year: 1997 Keyword(s): GENBANK/X87177 GENBANK/X87178 GENBANK/X87179 GENBANK/X87180 GENBANK/X87181 GENBANK/X87182 GENBANK/X87183 GENBANK/X87184 GENBANK/X87185 GENBANK/X87186 GENBANK/X87187 GENBANK/X87188 GENBANK…	(ATCC 19433, DSM 20478) Type strain / C. L. Hannay, NIRD Shinfield in 1950 / Enterococcus Tissier from Institut Pasteur, Redeposition of original strain from H. C. Brown, Wellcome Bureau of Scientific Research in 1950 / Institut Pasteur, Paris / Shattock, P. M. F. (1949) J. gen. Microbiol. 3, 80	01/01/1950	(Andrewes and Horder 1906) Schleifer and Kilpper-Bälz 1984	HANNAY C L	TaxLink: S1144 (Streptococcus faecalis) - Date of change: 5/02/2003	Null	It is the responsibility of the customer to ensure that their facilities comply with biosafety regulations for their own country	ATCC 19433; DSM 20478; NCDO 581; NCIB 775; WDCM 00009	Enterococcus faecalis	serovar group d	Columbia blood agar, 24-48 hours, 37°C, aerobic	nutrient broth,37, facultative anaerobe	INSTITUT PASTEUR PARIS 1949 SHATTOCK P M F J GEN MICROBIOL 3 80	PASTEUR INST 1920 - BROWN H C WELLCOME - REDEPOSITED 1950 PRE:FR	Null	Null	Null	http://www.ebi.ac.uk/ena/data/view/ERS1043812	ftp://ftp.sanger.ac.uk/pub/project/pathogens/NCTC3000/...	>gb|Y12905|ATCC 19433 (CCUG 19916)|E.faecalis 16S rRNA gene, partial (strain ATCC 19433 (CCUG 19916)).| atcctttgaccactc... $(document).ready(function(){ $("#lsl_ribosomalDna16s_1").click( function(){$("#ls_ribosomalDna16s_1").fadeIn(500);} );$("#close_ls_ribosomalDna16s_1").click( function(){$("#ls_ribosomalDna16s_1").fadeOut(500);} ); });>gb|DQ411814|ATCC 19433|Enterococcus faecalis strain ATCC …	Null	>gb|AY351321|ATCC 19433|Enterococcus faecalis strain ATCC 19433 16S-23S ribosomal RNAintergenic spacer, partial sequence.| ctaaggaatattacg... $(document).ready(function(){ $("#lsl_ribosomalDna23s_1").click( function(){$("#ls_ribosomalDna23s_1").fadeIn(500);} );$("#close_ls_ribosomalDna23s_1").click( function(){$("#ls_ribosomalDna23s_1").fadeOut(500);} ); });>gb|X87182|ATCC 19433|E.faecalis 16S-23…	Null	Null	Null	Null	Null	Null	Null	Null	Null	1920	GCA_900447895	Enterococcus faecalis	Null
NCTC 779	Salmonella enterica subsp. enterica serotype Typhi	Johns Hopkins	No	Enterobacteriaceae	3	Terms & Conditions of Supply of Microbial Pathogens: Safety	Null	Null	Jeyes Sanitary Compounds Limited in 1920 / Sir Almoth Wright / Disinfectant strain / Vi-negative variant	01/01/1920	(LE MINOR et al. 1982) LE MINOR and POPOFF 1987	JEYES SANITARY COMPOUNDS LTD	TaxLink: S9096 (Salmonella enterica subspecies enterica (ex kauffmann and edwards 1952) le minor and popoff 1987) - Date of change: 16/06/2007 by NCTCUp to 16/06/2007: S2673 (Salmonella typhi (Schroeter 1886) Warren and Scott 1930) - Date of change: 5/02/2003	Serotype Typhi9, 12:dSalmonella SUBSPECIES IDISINFECTANTS AND STERILIZERS: STANDARD STRAINSChemical Disinfectants:FDA	It is the responsibility of the customer to ensure that their facilities comply with biosafety regulations for their own country	JOHN HOPKINS; 779	Salmonella enterica subsp. enterica	serotype Typhi serovar 9,12:d	nutrient agar,37, facultative anaerobe	nutrient broth,37, facultative anaerobe	Null	FROM WRIGHT LEDERLE LABS	Null	Null	Null	Null	Null	Null	Null	Null	Null	Null	Null	Null	Null	Null	Null	Null	Null	1920	GCA_900456785	Salmonella enterica	enterica serotype Typhi
NCTC 786	Salmonella enterica subsp. enterica serotype Typhi	Lister (CN 6236)	No	Enterobacteriaceae	3	Terms & Conditions of Supply of Microbial Pathogens: Safety	Null	Null	Lister Institute in 1920 / Vi-negative variant / Isolated in 1920 from a single colony of Salmonella typhi Rawlings strain, NCTC 160 / Rideal-Walker disinfectant test strain	01/01/1920	(LE MINOR et al. 1982) LE MINOR and POPOFF 1987;	LISTER INSTITUTE	TaxLink: S9096 (Salmonella enterica subspecies enterica (ex kauffmann and edwards 1952) le minor and popoff 1987) - Date of change: 16/06/2007 by NCTCUp to 16/06/2007: S2673 (Salmonella typhi (Schroeter 1886) Warren and Scott 1930) - Date of change: 5/02/2003	Serotype Typhi9, 12:dSalmonella SUBSPECIES IDISINFECTANTS AND STERILIZERS: STANDARD STRAINSChemical Disinfectants:Kelsey CapacityRideal-Walker	It is the responsibility of the customer to ensure that their facilities comply with biosafety regulations for their own country	CN 6236; LISTER	Salmonella enterica subsp. enterica	serotype Typhi	nutrient agar,37, facultative anaerobe	nutrient broth,37, facultative anaerobe	Null	ISOLATED FROM SINGLE COLONY OF NCTC 160 RAWLINGS STRAIN	Null	Null	Null	Null	Null	Null	Null	Null	Null	Null	Null	Null	Null	Null	Null	Null	Null	1920	Null	Salmonella enterica	enterica serotype Typhi
NCTC 807	Erysipelothrix rhusiopathiae	Topley A	No	Erysipelotrichaceae	2	Terms & Conditions of Supply of Microbial Pathogens: Safety	mammal, epizootic among mice	Null	W. W. C. Topley, London in 1921 / Epizootic among mice	01/01/1921	(Migula 1900) Buchanan 1918 (AL)	TOPLEY W W C	TaxLink: S1185 (Erysipelothrix rhusiopathiae (Migula 1900) Buchanan 1918) - Date of change: 5/02/2003	Null	It is the responsibility of the customer to ensure that their facilities comply with biosafety regulations for their own country	TOPLEY A	Erysipelothrix rhusiopathiae	Null	nutrient agar,37, facultative anaerobe	nutrient broth,37, facultative anaerobe	Null	Null	Null	Null	Null	Null	Null	Null	Null	Null	Null	Null	Null	Null	Null	Null	Null	Null	Null	1921	Null	Erysipelothrix rhusiopathiae	Null
NCTC 824	Yersinia pseudotuberculosis	Stockholm	No	Enterobacteriaceae	2	Terms & Conditions of Supply of Microbial Pathogens: Safety	Null	Ref #: 1 Author(s): Pfennig,N.;Trüper,H.G. Journal: Int. J. Syst. Bacteriol. Title: Type and neotype strains of the species of phototrophic bacteria maintained in pure culture. Volume: 21 Page(s): 19-24 Year: 1971	(ATCC 4284) H. Schutze, London in 1921 / H. Davide, Stockholm / Schutze group I, type B	01/01/1921	(Pfeiffer 1889) Smith and Thal 1965 (AL)	SCHUTZE H	TaxLink: S3618 (Yersinia pseudotuberculosis (Pfeiffer 1889) Smith and Thal 1965) - Date of change: 5/02/2003	Null	It is the responsibility of the customer to ensure that their facilities comply with biosafety regulations for their own country	ATCC 4284	Yersinia pseudotuberculosis	Null	blood agar,37, facultative anaerobe	nutrient broth,37, facultative anaerobe	Null	HANS DAVIDE STOCKHOLM - SCHUTZE H LISTER INST LONDON	Null	Null	Null	Null	Null	Null	Null	Null	Null	Null	Null	Null	Null	Null	Null	Null	Null	1921	Null	Yersinia pseudotuberculosis	Null
NCTC 854	Corynebacterium diphtheriae biovar belfanti	Horse D 34	No	Null	2	Terms & Conditions of Supply of Microbial Pathogens: Safety	mammal, horse	Null	G. F. Petrie, Lister Institute in 1921 / F. C. Minnett, RAVC / Horse / Minnett, F. C. (1920) J. comp. Path. Ther. 33, 267	01/01/1921	Null	PETRIE G F	TaxLink: S950 (Corynebacterium diphtheriae (Kruse 1886) Lehmann and Neumann 1896) - Date of change: 5/02/2003	Not Typed Serologically (var unclassified)	It is the responsibility of the customer to ensure that their facilities comply with biosafety regulations for their own country	HORSE D 34	EAGLETON and BAXTER SEROLOGICAL TYPES	Null	blood agar,37, facultative anaerobe	nutrient broth,37, facultative anaerobe	Null	ISOLATED BY MINETT F C RAVC-PETRIE G F LISTER INST LONDON PRE:FR	Null	Null	Null	Null	Null	Null	Null	Null	Null	Toxigenic	Null	Null	Null	Null	Null	Null	Null	1920	Null	Corynebacterium diphtheriae biovar belfanti	Null
NCTC 887	Clostridium botulinum	38	No	Clostridiaceae	2	Terms & Conditions of Supply of Microbial Pathogens: Safety	bird;from crop of chicken with botulism	Null	(ATCC 441) K. F. Meyer, California in 1921 / Crop of chicken with botulism in 1920	01/01/1921	(van Ermengem 1896) Bergey et al. 1923	MEYER K F UNIV OF CALIFORNIA	TaxLink: S829 (Clostridium botulinum (van Ermengem 1896) Bergey et al. 1923) - Date of change: 5/02/2003	Type A	It is the responsibility of the customer to ensure that their facilities comply with biosafety regulations for their own country	ATCC 441; TYPE A; 38	Clostridium botulinum	Null	nutrient agar,37, strict anaerobe	blood agar ano2 meat broth,37, strict anaerobe	Null	ISOLATED BY MEYER K F	Null	Null	Null	Null	Null	Null	Null	Null	Null	Null	Null	Null	Null	Null	Null	Null	Null	1920	Null	Clostridium botulinum	Null
NCTC 912	Pseudomonas putida	Urine	No	Pseudomonadaceae	Null	Terms & Conditions of Supply of Microbial Pathogens: Safety	human, urine	Null	H. Schutze, London in 1921 / Urine in 1921 / Pseudomonas ovalis / Bacterium fluorescens-nonliquefaciens	01/01/1921	(Trevisan 1889) Migula 1895 (AL)	SCHUTZE H	TaxLink: S2483 (Pseudomonas putida (Trevisan 1889) Migula 1895) - Date of change: 5/02/2003	Null	It is the responsibility of the customer to ensure that their facilities comply with biosafety regulations for their own country	URINE	Pseudomonas putida	Null	Nutrient agar, 24 hours, 30°C, aerobic	nutrient broth,30, aerobic	Null	Null	Null	BACTERIUM FLUORESCENS, NON-LIQ-	Null	http://www.ebi.ac.uk/ena/data/view/ERS1068184	ftp://ftp.sanger.ac.uk/pub/project/pathogens/NCTC3000/...	Null	Null	Null	Null	Null	Null	Null	Null	Null	Null	Null	Null	1921	GCA_900455605	Pseudomonas putida	Null
NCTC 926	Bacillus mycoides	CR ii Rothamsted	No	Bacillaceae	2	Terms & Conditions of Supply of Microbial Pathogens: Safety	soil	Null	H. G. Thornton, Rothamsted in 1921 / Rhizoid growth, suitable for demonstration / Soil / Grierson, A. M. M. (1928) J. Hyg., Camb. 27, 306	01/01/1921	FLUGGE 1886	THORNTON H G	TaxLink: S394 (Bacillus cereus Frankland and Frankland 1887) - Date of change: 5/02/2003	Null	It is the responsibility of the customer to ensure that their facilities comply with biosafety regulations for their own country	CR II ROTHAMSTED	Bacillus mycoides	Null	nutrient agar,37, aerobic	nutrient broth,37, aerobic	GRIERSON A M M 1928 J HYG CAMB 27 306	ROTHAMSTED EXPERIMENTAL STATION,HARPENDEN	Null	BACILLUS CEREUS, FRANKLAND AND FRANKLAND 1887	Null	Null	Null	Null	Null	Null	variety mycoides	Null	Null	Null	Null	Null	Null	Null	Null	1921	Null	Bacillus mycoides	Null
NCTC 934	Corynebacterium segmentosum	Graham	No	Corynebacteriaceae	2	Terms & Conditions of Supply of Microbial Pathogens: Safety	human, nasal catarrh	Ref #: 39084 Author(s): Takahashi,T.;Tsuji,M.;Kikuchi,N.;Ishihara,C.;Osanai,T.;Kasai,N.;Yanagawa,R.;Hiramune,T. Journal: J Vet Med Sci Title: Assignment of the bacterial agent of urinary calculus in young rats by the comparative sequence analysis of the 16S rRNA genes of corynebacteria Volume: 57 Page(s): 515-7 Year: 1995 Keyword(s): GENBANK/D37802 GENBANK/D37803 GENBANK/D37804 GENBANK/D37805 GEN…	F. Andrewes in 1921 / Nasal catarrh in 1920 / Corynebacterium coryzaesegmentosum	01/01/1921	Null	ANDREWES F	TaxLink: ? (NCTC 934) - Date of change: 04/02/2003	Null	It is the responsibility of the customer to ensure that their facilities comply with biosafety regulations for their own country	ATCC 15677; GRAHAM	Corynebacterium segmentosum	Null	tellurite,37, facultative anaerobe	lemco broth,37, facultative anaerobe	Null	ISOLATED AT ST BARTHOLOMEWS HOSPITAL	Null	CORYNEBACTERIUM CORYZAESEGMENTOSUM	Null	Null	Null	>gb|X84437|NCTC 934|C.segmentosum 16S rRNA gene.| cctggctcaggacga... $(document).ready(function(){ $("#lsl_ribosomalDna16s_1").click( function(){$("#ls_ribosomalDna16s_1").fadeIn(500);} );$("#close_ls_ribosomalDna16s_1").click( function(){$("#ls_ribosomalDna16s_1").fadeOut(500);} ); });>gb|D37802|ATCC15677|Corynebacterium kutscheri gene for 16S rRNA.| cgaacgctggcggcg... $(document).ready(function…	Null	Null	Null	Null	Null	Null	Null	Null	Null	Null	Null	1920	GCA_900637825	Corynebacterium segmentosum	Null
NCTC 946	Mycobacterium chelonae subsp. chelonae	Friedmann	Yes	Mycobacteriaceae	2	Terms & Conditions of Supply of Microbial Pathogens: Safety	reptile;tubercle, tortoise	Ref #: 61112 Author(s): Springer,B.;Bottger,E.C.;Kirschner,P.;Wallace RJ,J.r. Journal: Int J Syst Bacteriol Title: Phylogeny of the Mycobacterium chelonae-like organism based on partial sequencing of the 16S rRNA gene and proposal of Mycobacterium mucogenicum sp. nov Volume: 45 Page(s): 262-7 Year: 1995 Keyword(s): GENBANK/X80771 GENBANK/X80772 GENBANK/X80773 GENBANK/X82235 GENBANK/X82236 Base Se…	Type strain / F. M. Perry, RAMC in 1921 / Tortoise tubercle / Myobacterium tuberculosis cold blooded type	01/01/1921	(Bergey et al. 1923) Kubica et al. 1972	PERRY F M	TaxLink: S1942 (Mycobacterium chelonae subspecies chelonae (bergey et al. 1923) kubica et al. 1972) - Date of change: 16/06/2007 by NCTCUp to 16/06/2007: ? (NCTC 946) - Date of change: 04/02/2003	Null	It is the responsibility of the customer to ensure that their facilities comply with biosafety regulations for their own country	ATCC 35752; DSM 43804; FRIEDMANN; IMET 10609; JCM 6388; TMC 1544	Mycobacterium chelonei subsp. chelonei	Null	Columbia blood agar, 48-72 hours, 30°C, aerobic	nutrient broth,30, aerobic	Null	PERRY F M, RAMC	Null	MYCOBACTERIUM TUBERCULOSIS, (ZOPF 1883) LEHMANN AND NEUMANN 1896	Null	http://www.ebi.ac.uk/ena/data/view/ERS1211133	Null	>gb|AF480594|ATCC 35752|Mycobacterium chelonae 16S ribosomal RNA gene, partial sequence.| gacgaacgctggcgg... $(document).ready(function(){ $("#lsl_ribosomalDna16s_1").click( function(){$("#ls_ribosomalDna16s_1").fadeIn(500);} );$("#close_ls_ribosomalDna16s_1").click( function(){$("#ls_ribosomalDna16s_1").fadeOut(500);} ); });>gb|Y13911|ATCC 35752T|Mycobacterium chelonae murA and 16S rRNA gene.| t…	Null	>gb|AY498739|ATCC 35752|Mycobacterium chelonae 16S ribosomal RNA gene and 16S-23Sintergenic spacer, partial sequence.| cctttctaaggagca... $(document).ready(function(){ $("#lsl_ribosomalDna23s_1").click( function(){$("#ls_ribosomalDna23s_1").fadeIn(500);} );$("#close_ls_ribosomalDna23s_1").click( function(){$("#ls_ribosomalDna23s_1").fadeOut(500);} ); });	Null	Null	Null	Null	Null	Null	Null	Null	Null	1921	GCA_900637115	Mycobacterium chelonae	chelonae
NCTC 948	Pasteurella multocida	Mouse	No	Pasteurellaceae	2	Terms & Conditions of Supply of Microbial Pathogens: Safety	mammal, mouse epizootic	Null	(CN 3450) W. W. C. Topley, London in 1921 / Mouse epizootic in 1921 / Cornelius, J. T. (1929) J. path. Bact. 32, 355	01/01/1921	(Lehmann and Neumann 1899) Rosenbusch and Merchant 1939 (AL)	TOPLEY WWC	TaxLink: S2224 (Pasteurella multocida subsp. multocida (Lehmann and Neumann 1899) Rosenbusch and Merchant 1939) - Date of change: 5/02/2003	Serotype Cornelius group II	It is the responsibility of the customer to ensure that their facilities comply with biosafety regulations for their own country	CN 3450; MOUSE	Pasteurella multocida	serovar cornelius group ii	blood agar,37, facultative anaerobe	nutrient broth,37, facultative anaerobe	CORNELIUS J T 1929 J PATH BACT 32 355	ISOLATED BY TOPLEY W W C,CHARING CROSS HOPITAL,LONDON	Null	Null	Null	Null	Null	Null	Null	Null	Null	Null	Null	Null	Null	Null	Null	Null	Null	1921	Null	Pasteurella multocida	Null
NCTC 949	Corynebacterium kutscheri	Mouse	No	Corynebacteriaceae	2	Terms & Conditions of Supply of Microbial Pathogens: Safety	mammal, murine, lung abscess	Null	(ATCC 6944) W. W. C. Topley, London in 1921 / Mouse / Corynebacterium pseudotuberculosismurium	01/01/1921	(Migula 1900) Bergey et al. 1925 (AL)	TOPLEY W W C	TaxLink: S961 (Corynebacterium kutscheri (Migula 1900) Bergey et al. 1925) - Date of change: 5/02/2003	Null	It is the responsibility of the customer to ensure that their facilities comply with biosafety regulations for their own country	ATCC 6944	Corynebacterium kutscheri	Null	Columbia blood agar, 48 hours, 37°C, aerobic	nutrient broth,37, facultative anaerobe	Null	TOPLEY W W P, CHARING CROSS HOSPITAL	Null	Null	Null	Null	Null	Null	Null	Null	Null	Null	Null	Null	Null	Null	Null	Null	Null	1921	GCA_900637565	Corynebacterium kutscheri	Null
NCTC 950	Pseudomonas aeruginosa	0 45	No	Pseudomonadaceae	2	Terms & Conditions of Supply of Microbial Pathogens: Safety	not entered	Null	Dr Houghton, Parke Davis & Co., Detroit in 1921 / Bacterium fluorescens-liquefaciens	01/01/1921	(Schroeter 1872) Migula 1900 (AL)	HOUGHTON	TaxLink: S2402 (Pseudomonas aeruginosa (Schroeter 1872) Migula 1900) - Date of change: 5/02/2003	Null	It is the responsibility of the customer to ensure that their facilities comply with biosafety regulations for their own country	O 45	Pseudomonas aeruginosa	Null	nutrient agar,30, aerobic	nutrient broth,30, aerobic	Null	FROM HOUGHTON DR. ,PARKE DAVIS CO. DETROIT USA	Null	Null	Null	Null	Null	Null	Null	Null	Null	Null	Null	Null	Null	Null	Null	Null	Null	1921	Null	Pseudomonas aeruginosa	Null
NCTC 962	Bacillus licheniformis	Chapman	No	Bacillaceae	2	Terms & Conditions of Supply of Microbial Pathogens: Safety	Null	Null	A. C. Chapman in 1921 / Bacillus mesentericus panis viscosi / Ropy bread	01/01/1921	(Weigmann 1898) Chester 1901 (AL)	CHAPMAN A C	TaxLink: S415 (Bacillus licheniformis (Weigmann 1898) Chester 1901) - Date of change: 5/02/2003	Null	It is the responsibility of the customer to ensure that their facilities comply with biosafety regulations for their own country	CHAPMAN	Bacillus licheniformis	Null	nutrient agar,37, facultative anaerobe	nutrient broth,37, facultative anaerobe	Null	ISOLATED FROM ROPY BREAD	Null	Null	Null	Null	Null	Null	Null	Null	Null	Null	Null	Null	Null	Null	Null	Null	Null	1921	GCA_900445385	Bacillus licheniformis	Null
NCTC 963	Micrococcus lylae	Ropy Milk	No	Micrococcaceae	2	Terms & Conditions of Supply of Microbial Pathogens: Safety	milk;ropy milk ,1920	Null	A. C. Chapman in 1921 / Redeposition by T. Gibson, Edinburgh in 1948 / Ropy milk in 1920 / Hammer, B. W. & Cordes, W. A. (1920) J. Dairy Sci. 3, 291 / Abd-el-Malek, Y. & Gibson, T. (1948) J. Dairy Res. 15, 249	01/01/1921	Kloos et al. 1974 (AL)	CHAPMAN CHASTON A	TaxLink: S5392 (Staphylococcus saprophyticus subsp. saprophyticus (Fairbrother 1940) Shaw et al. 1951) - Date of change: 5/02/2003	Null	It is the responsibility of the customer to ensure that their facilities comply with biosafety regulations for their own country	ROPY MILK	Micrococcus lylae	Null	nutrient agar,37, facultative anaerobe	nutrient broth,37, facultative anaerobe	HAMMER B W & CORDES W A 1920 J.DAIRY SCI. 3 291; ABD-EL-MALEK Y & GIBSON T	ISOLATED BY HAMMER B W & CORDES W A ,1920;RE-DEPOSITED 1948 PRE:FR	Null	MICROCOCCUS CREMORIS-VISCOSI	Null	Null	Null	Null	Null	Null	Null	Null	Null	Null	Null	Null	Null	Null	Null	1920	GCA_900453015	Micrococcus lylae	Null
NCTC 1024	Bacillus licheniformis	BI	No	Bacillaceae	2	Terms & Conditions of Supply of Microbial Pathogens: Safety	Null	Null	D. J. Lloyd in 1921 / Bacillus mesentericus Lloyd type B / Ropy bread in 1917 / Lloyd, D. J. et al. (1921) J. Hyg., Camb. 19, 380	01/01/1921	(Weigmann 1898) Chester 1901 (AL)	LLOYD D J	TaxLink: S415 (Bacillus licheniformis (Weigmann 1898) Chester 1901) - Date of change: 5/02/2003	Null	It is the responsibility of the customer to ensure that their facilities comply with biosafety regulations for their own country	BI	Bacillus licheniformis	Null	nutrient agar,37, facultative anaerobe	nutrient broth,37, facultative anaerobe	LLOYD D J ET AL 1921 J HYG CAMB 19 380	ISOLATED FROM ROPY BREAD 1917	Null	Null	Null	Null	Null	Null	Null	Null	Null	Null	Null	Null	Null	Null	Null	Null	Null	1917	GCA_007830975	Bacillus licheniformis	Null
NCTC 1025	Bacillus licheniformis	C III	No	Bacillaceae	2	Terms & Conditions of Supply of Microbial Pathogens: Safety	Null	Null	D. J. Lloyd in 1921 / Bacillus mesentericus Lloyd type C / Ropy bread in 1917 / Lloyd, D. J. et al. (1921) J. Hyg., Camb. 19, 380	01/01/1921	(Weigmann 1898) Chester 1901 (AL)	LOYD D J	TaxLink: S415 (Bacillus licheniformis (Weigmann 1898) Chester 1901) - Date of change: 5/02/2003	Null	It is the responsibility of the customer to ensure that their facilities comply with biosafety regulations for their own country	C 3	Bacillus licheniformis	Null	nutrient agar,37, facultative anaerobe	nutrient broth,37, facultative anaerobe	LLOYD D J ET AL 1921 J HYG CAMB 19 380	ISOLATED IN ROPY BREAD	Null	BACILLUS MESENTERICUS LLOYD	Null	Null	Null	Null	Null	Null	Null	Null	Null	Null	Null	Null	Null	Null	Null	1917	Null	Bacillus licheniformis	Null
NCTC 1068	Paenibacillus macerans	234A	No	Paenibacillaceae	Null	Terms & Conditions of Supply of Microbial Pathogens: Safety	Null	Null	AMNH in 1921 / J. H. Northrop, New York / Bacillus acetoethylicum / Northrop, J.H. et al. (1919) J. biol. Chem. 39,1	01/01/1921	(Schardinger 1905) Ash et al. 1994	AMERICAN MUSEUM OF NAT HISTORY	TaxLink: S416 (Bacillus macerans) - Date of change: 5/02/2003	Null	It is the responsibility of the customer to ensure that their facilities comply with biosafety regulations for their own country	234A	Bacillus macerans	Null	nutrient agar,37, facultative anaerobe	nutrient broth,37, facultative anaerobe	NORTHROP J H ET AL 1919 J BIOL CHEM 39 1	ISOLATED BY NORTHROP J H NEW YORK	Null	BACILLUS ACETOETHYLICUM	Null	Null	Null	Null	Null	Null	Null	Null	Null	Null	Null	Null	Null	Null	Null	1919	Null	Paenibacillus macerans	Null
NCTC 1070	Actinomadura madurae	Madura foot	No	Thermomonosporaceae	2	Terms & Conditions of Supply of Microbial Pathogens: Safety	human, madura foot,msutu male	Ref #: 4371 Author(s): Gordon,R.E. Journal: J. Gen. Microbiol. Title: Some criteria for the recognition of Nocardia madurae (Vincent) Blanchard. Volume: 45 Page(s): 355-364 Year: 1966	J. H. Harvey Pirie, South African Institute for Medical Research in 1921 / Redeposition by J. T. Duncan in 1934 / Madura foot, MSutu male in 1921 / Nocardia indica / Actinomyces madurae / Welchman, W. et al. (1921) Med. J. South Africa, 17, 6	01/01/1921	(Vincent 1894) Lechevalier and Lechevalier 1970 (AL)	HARVEY PIRIE J H	TaxLink: S111 (Actinomadura madurae (Vincent 1894) Lechevalier and Lechevalier 1970) - Date of change: 5/02/2003	Null	It is the responsibility of the customer to ensure that their facilities comply with biosafety regulations for their own country	DSM 43236; MADURA FOOT	Actinomadura madurae	Null	glucose agar,37, aerobic	glucose broth,37, aerobic	WELCHMAN W ET AL 1921 MED J SOUTH AFRICA 17 6	HARVEY PIRIE INST FOR MED RES-REDEPOSITED 1934 BY DUNCAN J T PRE:FR	Null	NOCARDIA INDICA ACTINOMYCES MADURAE	Null	Null	Null	Null	Null	Null	Null	Null	Null	Null	Null	Null	Null	Null	Null	1934	Null	Actinomadura madurae	Null
NCTC 1080	Streptococcus anginosus	van Sickle	No	Streptococcaceae	2	Terms & Conditions of Supply of Microbial Pathogens: Safety	human, from tonsil of a child with sore throat	Null	Miss Cowan, Toronto in 1921 / Tonsil in 1919	01/01/1921	(Andrewes and Horder 1906) Smith and Sherman 1938	COWAN	TaxLink: G2819 (Streptococcus Rosenbach 1884) - Date of change: 5/02/2003	Null	It is the responsibility of the customer to ensure that their facilities comply with biosafety regulations for their own country	VAN SICKLE	Streptococcus sp. variety viridans, Streptococcus sp. viridans type	Null	Columbia blood agar, 24-48 hours, 37°C, aerobic	nutrient broth,37, facultative anaerobe	Null	ISOLATED BY MISS COWAN,TORONTO ,1919	Null	Null	Null	http://www.ebi.ac.uk/ena/data/view/ERS846866	ftp://ftp.sanger.ac.uk/pub/project/pathogens/NCTC3000/d...	Null	Null	Null	Null	Null	Null	Null	Null	Null	Null	Null	Null	1919	GCA_900460105	Streptococcus anginosus	Null
NCTC 1093	Escherichia coli	5288 Haemolytic (coli III) Bacterium communis	No	Enterobacteriaceae	2	Terms & Conditions of Supply of Microbial Pathogens: Safety	human, faeces	Null	L. S. Dudgeon, London in 1921 / Faeces / Dudgeon, L. S. et al. (1921) J. Hyg., Camb. 20, 137	01/01/1921	(Migula 1895) Castellani and Chalmers 1919 (AL)	L S DUDGEON	TaxLink: S1192 (Escherichia coli (Migula 1895) Castellani and Chalmers 1919) - Date of change: 5/02/2003	Null	It is the responsibility of the customer to ensure that their facilities comply with biosafety regulations for their own country	COLI III; 5288 HAEMOLYTIC CIII	Escherichia coli	Null	Nutrient agar, 24 hours, 30°C, aerobic	nutrient broth,37, facultative anaerobe	DUDGEON ET AL 1921 J HYG CAMB 20 137	FROM ST THOMAS HOSPITAL	Null	BACTERIUM COMMUNIS SPEARE	Null	http://www.ebi.ac.uk/ena/data/view/ERS1436445	Null	Null	Null	Null	Null	Null	Null	Null	Null	Null	Null	Null	Null	1921	GCA_900448115	Escherichia coli	Null
NCTC 1097	Bacillus licheniformis	Potato	No	Bacillaceae	2	Terms & Conditions of Supply of Microbial Pathogens: Safety	plant;isolated from potato tuber	Null	(ATCC 9859, USDA 329) A. Ling, Birmingham in 1921 / Bacillus mesentericus vulgatus / Potato tuber in 1921	01/01/1921	(Weigmann 1898) Chester 1901 (AL)	LING A	TaxLink: S415 (Bacillus licheniformis (Weigmann 1898) Chester 1901) - Date of change: 5/02/2003	Null	It is the responsibility of the customer to ensure that their facilities comply with biosafety regulations for their own country	ATCC 9859; POTATO; USDA 329	Bacillus licheniformis	Null	nutrient agar,37, facultative anaerobe	nutrient broth,37, facultative anaerobe	Null	LING A UNIVERSITY OF BIRMINGHAM	Null	BACILLUS MESENTRICUS VULGATUS	Null	Null	Null	Null	Null	Null	Null	Null	Null	Null	Null	Null	Null	Null	Null	1921	Null	Bacillus licheniformis	Null
NCTC 1101	Yersinia pseudotuberculosis	Postollea	No	Enterobacteriaceae	2	Terms & Conditions of Supply of Microbial Pathogens: Safety	Null	Null	Kral Collection, Vienna in 1921/ Schutze group II, type A / Schutze, H. (1928) Arch. Hyg. Bakt. 100, 181	01/01/1921	(Pfeiffer 1889) Smith and Thal 1965 (AL)	KRAL COLLECTION	TaxLink: S3618 (Yersinia pseudotuberculosis (Pfeiffer 1889) Smith and Thal 1965) - Date of change: 5/02/2003	Null	It is the responsibility of the customer to ensure that their facilities comply with biosafety regulations for their own country	POSTOLLEA	Yersinia pseudotuberculosis	Null	nutrient agar,37, facultative anaerobe	nutrient broth,37, facultative anaerobe	SCHUTZE H 1928 ARCH HYG BAKT 100 181	Null	Null	Null	Null	Null	Null	Null	Null	Null	Null	Null	Null	Null	Null	Null	Null	Null	Null	1921	GCA_900460645	Yersinia pseudotuberculosis	Null
NCTC 1102	Yersinia pseudotuberculosis	Pfaff	No	Enterobacteriaceae	2	Terms & Conditions of Supply of Microbial Pathogens: Safety	Null	Null	(ATCC 6902) Kral Collection, Vienna in 1921/ Shutze group I, Type A / Avirulent Schutze, H. (1928) Arch. Hyg. Bakt. 100, 181	01/01/1921	(Pfeiffer 1889) Smith and Thal 1965 (AL)	KRAL COLLECTION	TaxLink: S3618 (Yersinia pseudotuberculosis (Pfeiffer 1889) Smith and Thal 1965) - Date of change: 5/02/2003	Null	It is the responsibility of the customer to ensure that their facilities comply with biosafety regulations for their own country	ATCC 6902; PFAFF	Yersinia pseudotuberculosis	Null	blood agar,37, facultative anaerobe	nutrient broth,37, facultative anaerobe	SCHUTZE H 1928 ARCH HYG BAKT 100 181	Null	Null	Null	Null	Null	Null	Null	Null	Null	Null	Null	Null	Null	Null	Null	Null	Null	Null	1921	Null	Yersinia pseudotuberculosis	Null
NCTC 1103	Yersinia pseudotuberculosis	Schnurer II	No	Enterobacteriaceae	2	Terms & Conditions of Supply of Microbial Pathogens: Safety	Null	Null	Kral Collection, Vienna in 1921 / Schutze group I, type A / Schutze, H. (1928) Arch. Hyg. Bakt. 100, 181	01/01/1921	(Pfeiffer 1889) Smith and Thal 1965 (AL)	KRAL COLLECTION	TaxLink: S3618 (Yersinia pseudotuberculosis (Pfeiffer 1889) Smith and Thal 1965) - Date of change: 5/02/2003	Null	It is the responsibility of the customer to ensure that their facilities comply with biosafety regulations for their own country	SCHNURER 2	Yersinia pseudotuberculosis	Null	blood agar,37, facultative anaerobe	nutrient broth,37, facultative anaerobe	SCHUTZE H 1928 ARCH HYG BAKT 100 181	Null	Null	Null	Null	Null	Null	Null	Null	Null	Null	Null	Null	Null	Null	Null	Null	Null	Null	1921	GCA_900460735	Yersinia pseudotuberculosis	Null
NCTC 1104	Yersinia pseudotuberculosis	Schnurer III	No	Enterobacteriaceae	2	Terms & Conditions of Supply of Microbial Pathogens: Safety	Null	Null	Kral Collection, Vienna in 1921 / Schutze group I, type A / Schutze, H. (1928) Arch. Hyg. Bakt. 100, 181	01/01/1921	(Pfeiffer 1889) Smith and Thal 1965 (AL)	KRAL COLLECTION	TaxLink: S3618 (Yersinia pseudotuberculosis (Pfeiffer 1889) Smith and Thal 1965) - Date of change: 5/02/2003	Null	It is the responsibility of the customer to ensure that their facilities comply with biosafety regulations for their own country	SCHNURER 3	Yersinia pseudotuberculosis	Null	blood agar,37, facultative anaerobe	nutrient broth,37, facultative anaerobe	SCHUTZE H 1928 ARCH HYG BAKT 100 181	Null	Null	Null	Null	Null	Null	Null	Null	Null	Null	Null	Null	Null	Null	Null	Null	Null	Null	1921	Null	Yersinia pseudotuberculosis	Null
NCTC 1140	Pasteurella multocida	Mouse 49	No	Pasteurellaceae	2	Terms & Conditions of Supply of Microbial Pathogens: Safety	mammal, mouse epizootic	Null	W. W. C. Topley, London in 1921 / Mouse epizootic in 1921 / Cornelius, J. T. (1921) J. path. Bact. 32, 355	01/01/1921	(Lehmann and Neumann 1899) Rosenbusch and Merchant 1939 (AL)	TOPLEY W W C	TaxLink: S2224 (Pasteurella multocida subsp. multocida (Lehmann and Neumann 1899) Rosenbusch and Merchant 1939) - Date of change: 5/02/2003	Cornelius group II	It is the responsibility of the customer to ensure that their facilities comply with biosafety regulations for their own country	MOUSE 49	Pasteurella multocida	serovar cornelius group ii	blood agar,37, facultative anaerobe	lemco broth,37, facultative anaerobe	CORNELIUS J T 1929 J PATH BACT 32 355	ISOLATED BY TOPLEY W W C, CHARING CROSS HOSPITAL, LONDON PRE:FR	Null	Null	Null	Null	Null	Null	Null	Null	Null	Null	Null	Null	Null	Null	Null	Null	Null	1921	Null	Pasteurella multocida	Null
NCTC 1224	Erysipelothrix rhusiopathiae	Wragge	No	Erysipelotrichaceae	2	Terms & Conditions of Supply of Microbial Pathogens: Safety	mammal, from intestine of a pig	Null	W. G. Wragge, New Haw, Surrey in 1922 / Intestine of pig in 1922	01/01/1922	(Migula 1900) Buchanan 1918 (AL)	WRAGGE W G	TaxLink: S1185 (Erysipelothrix rhusiopathiae (Migula 1900) Buchanan 1918) - Date of change: 5/02/2003	Null	It is the responsibility of the customer to ensure that their facilities comply with biosafety regulations for their own country	DSM 5056; WRAGGE	Erysipelothrix rhusiopathiae	Null	Columbia blood agar, 48 hours, 37°C, aerobic	nutrient broth,37, facultative anaerobe	Null	Null	Null	Null	Null	Null	Null	Null	Null	Null	Null	Null	Null	Null	Null	Null	Null	Null	Null	1922	Null	Erysipelothrix rhusiopathiae	Null
NCTC 1265	Clostridium perfringens	Adams	No	Clostridiaceae	2	Terms & Conditions of Supply of Microbial Pathogens: Safety	human, from a case of gas gangrene	Null	M. Robertson, Lister Institute, London in 1921 / Gas gangrene	01/01/1921	(Veillon and Zuber 1898) Hauduroy et al. 1937 (AL)	ROBERTSON M	Null	Type A (See also Heat Resistant Strains at end of types A-F)	It is the responsibility of the customer to ensure that their facilities comply with biosafety regulations for their own country	ADAMS	Clostridium perfringens	Null	Blood agar,37C, strict anaerobe	Nutrient broth,37C, strict anaerobe	Null	ISOLATED BY STODDART CAPTAIN-ROBERTSON M LISTER INSTITUTE PRE:FR	Null	Null	Null	Null	Null	Null	Null	Null	Null	Alpha toxin gene positive	Null	Null	Null	Null	Null	Null	Null	1921	Null	Clostridium perfringens	Null
NCTC 1287	Pasteurella multocida	Bov Pn I	No	Pasteurellaceae	2	Terms & Conditions of Supply of Microbial Pathogens: Safety	mammal, calf, necrotic pneumonia	Null	F. S. Jones, New Jersey in 1922 / Calf, necrotic pneumonia about 1913 / Bacterium bovisepticum / Jones, F. S. (1921) J. exp. Med. 34, 561	01/01/1922	(Lehmann and Neumann 1899) Rosenbusch and Merchant 1939 (AL)	JONES F S	TaxLink: S2224 (Pasteurella multocida subsp. multocida (Lehmann and Neumann 1899) Rosenbusch and Merchant 1939) - Date of change: 5/02/2003	Jones group III	It is the responsibility of the customer to ensure that their facilities comply with biosafety regulations for their own country	BOV PN I	Pasteurella multocida	serovar roberts type iii	blood agar,37, facultative anaerobe	nutrient broth,37, facultative anaerobe	JONES F S 1921 J EXP MED 34 561	ISOLATED BY JAMES F S,ROCKEFELLER INSTITUTE,PRINCETON, N J PRE:FR	Null	BACTERIUM BOVISEPTICUM	Null	Null	Null	Null	Null	Null	Null	Null	Null	Null	Null	Null	Null	Null	Null	1913	Null	Pasteurella multocida	Null
NCTC 1328	Bacillus anthracis	Fildes	No	Bacillaceae	3	Terms & Conditions of Supply of Microbial Pathogens: Safety	Null	Null	P. Fildes, London in 1922	01/01/1922	Cohn 1872 (AL)	FILDES P	TaxLink: S387 (Bacillus anthracis Cohn 1872) - Date of change: 5/02/2003	Null	It is the responsibility of the customer to ensure that their facilities comply with biosafety regulations for their own country	FILDES	Bacillus anthracis	Null	nutrient agar,37, facultative anaerobe	nutrient broth,37, facultative anaerobe	Null	LONDON HOSPITAL	Null	Null	Null	Null	Null	Null	This pathogen is listed as a specified animal pathogen according to The Specified Animal Pathogens Order 2008. As such a SAPO licence is required to possess or work on this pathogen and is the responsibility of the customer to obtain from the HSE (UK only) The regulation of specified animal pathogens	Null	Null	Null	Null	Null	Null	Null	Null	Null	Null	1922	Null	Bacillus anthracis	Null
NCTC 1340	Clostridium bifermentans	70	No	Clostridiaceae	2	Terms & Conditions of Supply of Microbial Pathogens: Safety	human, carious tooth	Null	(CN 4780) I. C. Hall, California in 1922 Redeposited by N. Hayward, Watford in 1944 / Carious tooth	01/01/1922	(Weinberg and Seguin 1918) Bergey et al. 1923 (AL)	HALL I C	TaxLink: S828 (Clostridium bifermentans (Weinberg and Seguin 1918) Bergey et al. 1923) - Date of change: 5/02/2003	Null	It is the responsibility of the customer to ensure that their facilities comply with biosafety regulations for their own country	CN 4780; 70	Clostridium bifermentans	Null	3% colombia blood agar,37, strict anaerobe	peptone yeast glucos,37, strict anaerobe	Null	CALIFORNIA UNIVERSITY REDEPOSITED BY HAYWARD N 1944	Null	Null	Null	Null	Null	Null	Null	Null	Null	Null	Null	Null	Null	Null	Null	Null	Null	1944	Null	Clostridium bifermentans	Null
NCTC 1341	Clostridium bifermentans	116	No	Clostridiaceae	2	Terms & Conditions of Supply of Microbial Pathogens: Safety	soil	Null	(NCIB 1341, CN 4779) I. C. Hall, California in 1922 / Bacillus centrosporogenes / Soil	01/01/1922	(Weinberg and Seguin 1918) Bergey et al. 1923 (AL)	HALL I C	TaxLink: S828 (Clostridium bifermentans (Weinberg and Seguin 1918) Bergey et al. 1923) - Date of change: 5/02/2003	Null	It is the responsibility of the customer to ensure that their facilities comply with biosafety regulations for their own country	CN 4779; NCIB 1341; 116	Clostridium bifermentans	Null	blood agar an02,37, strict anaerobe	meat broth,37, strict anaerobe	Null	Null	Null	BACILLUS CENTROSPOROGENES	Null	Null	Null	Null	Null	Null	Null	Null	Null	Null	Null	Null	Null	Null	Null	1922	Null	Clostridium bifermentans	Null
NCTC 1347	Comamonas terrigena	Bedson	No	Comamonadaceae	2	Terms & Conditions of Supply of Microbial Pathogens: Safety	Null	Null	Dr Bedson, Newcastle in 1922 / Comamonas percolans	01/01/1922	(Hugh 1962) De Vos et al. 1985	BEDSON DR	TaxLink: S931 (Comamonas terrigena (ex hugh 1962) devos et al. 1985 emend. wauters et al. 2003) - Date of change: 16/06/2007 by NCTC Up to 16/06/2007: ? (NCTC 1347) - Date of change: 04/02/2003	Null	It is the responsibility of the customer to ensure that their facilities comply with biosafety regulations for their own country	BEDSON	Comamonas terrigena	Null	nutrient agar,37, facultative anaerobe	nutrient broth,37, facultative anaerobe	Null	ISOLATED BY DR BEDSON NEWCASTLE	Null	ALCALIGENES FAECALIS, CASTELLANI AND CHALMERS 1919	Null	Null	Null	Null	Null	Null	Null	Null	Null	Null	Null	Null	Null	Null	Null	1922	Null	Comamonas terrigena	Null
NCTC 1377	Serratia marcescens	Delft 137	No	Enterobacteriaceae	2	Terms & Conditions of Supply of Microbial Pathogens: Safety	not recorded	Null	(ATCC 274, NCIB 1377, NCDO 740) A. J. Kluyver, Delft in 1922	01/01/1922	Bizio 1823 (AL)	KLUYVER A J	TaxLink: S7992 (Serratia marcescens subspecies marcescens bizio 1823) - Date of change: 16/06/2007 by NCTC Up to 16/06/2007: S2701 (Serratia marcescens Bizio 1823) - Date of change: 5/02/2003	Null	It is the responsibility of the customer to ensure that their facilities comply with biosafety regulations for their own country	ATCC 274; DELFT 137; NCDO 740; NCIB 1377	Serratia marcescens	Null	nutrient agar,37, facultative anaerobe	nutrient broth,37, facultative anaerobe	Null	KLUYVER A J ,TECHNICAL HIGH SCHOOL ,DELFT ,HOLLAND	Null	Null	Null	Null	Null	Null	Null	Null	Null	Null	Null	Null	Null	Null	Null	Null	Null	1922	Null	Serratia marcescens	Null
NCTC 1386	Corynebacterium kutscheri	Browning	No	Corynebacteriaceae	2	Terms & Conditions of Supply of Microbial Pathogens: Safety	Null	Null	C. H. Browning, Glasgow in 1922 / Corynebacterium pseudotuberculosismurium	01/01/1922	(Migula 1900) Bergey et al. 1925 (AL)	BROWNING C H	TaxLink: S961 (Corynebacterium kutscheri (Migula 1900) Bergey et al. 1925) - Date of change: 5/02/2003	Null	It is the responsibility of the customer to ensure that their facilities comply with biosafety regulations for their own country	BROWNING	Corynebacterium kutscheri	Null	Columbia blood agar, 48 hours, 37°C, aerobic	nutrient broth,37, facultative anaerobe	Null	BROWNING C H,UNIVERITY OF GLASGOW	Null	CORYNEBACTERIUM MURIUM	Null	http://www.ebi.ac.uk/ena/data/view/ERS1199539	Null	Null	Null	Null	Null	Null	Null	Null	Null	Null	Null	Null	Null	1922	Null	Corynebacterium kutscheri	Null
NCTC 1406	Lactobacillus plantarum	Type 1	No	Lactobacillaceae	2	Terms & Conditions of Supply of Microbial Pathogens: Safety	human, dental caries	Ref #: 95493 Author(s): Bootsma,H.J.;van der Heide,H.G.;van de Pas,S.;Schouls,L.M.;Mooi,F.R. Journal: J Infect Dis Title: Analysis of Moraxella catarrhalis by DNA typing: evidence for a distinct subpopulation associated with virulence traits Volume: 181 Page(s): 1376-87 Year: 2000 Keyword(s): Adult Antigens, Bacterial/genetics Antigens, Surface/genetics Bacterial Outer Membrane Proteins/genetics …	(ATCC 11974) J. W. W. McIntosh, London in 1922 / Dental caries in 1922 / McIntosh, J. W. W. & Lazarus-Barlow, P. (1922) Br. J. exp. Path. 3, 138	01/01/1922	Null	MCINTOSH J W W	TaxLink: ? (NCTC 1406) - Date of change: 04/02/2003	Null	It is the responsibility of the customer to ensure that their facilities comply with biosafety regulations for their own country	ATCC 11974; TYPE 1	Lactobacillus odontolyticus	Null	tomato juice agar,37, facultative anaerobe	nutrient broth,37, facultative anaerobe	MCINTOSH & LAZARUS-BARLOW 1922 BR J EXP PATH 3 138	MCINTOSH J W W, MIDDLESEX HOSPITAL	>gb|AJ300551|CIP 5731T| ATCC 13337T| BIOTYPE 1|Hafnia alvei partial gyrB gene for DNA gyrase B subunit strain CIP5731T, ATCC 13337T, Biotype 1.| ataagtttgatgaca... $(document).ready(function(){ $("#lsl_miscellaneousSequences_1").click( function(){$("#ls_miscellaneousSequences_1").fadeIn(500);} );$("#close_ls_miscellaneousSequences_1").click( function(){$("#ls_miscellaneousSequences_1").fadeOut(50…	LACTOBACILLUS ACIDOPHILUS, (MORO 1900) HANSEN AND MOCQUOT 1970	Null	Null	Null	>gb|AF192339|TYPE 1|Moraxella catarrhalis type 1 16S ribosomal RNA gene, partialsequence.| agtagagtttgatca... $(document).ready(function(){ $("#lsl_ribosomalDna16s_1").click( function(){$("#ls_ribosomalDna16s_1").fadeIn(500);} );$("#close_ls_ribosomalDna16s_1").click( function(){$("#ls_ribosomalDna16s_1").fadeOut(500);} ); });>gb|X77122|LMG 8819| TYPE 1|R.leguminosarum (LMG 8819) 16S rRNA gene.| …	Null	>gb|X87293|BIOTYPE 1 ATCC 27562 T|V.vulnificus 23S rRNA gene, biotype 1.| ggttaagtgactaag... $(document).ready(function(){ $("#lsl_ribosomalDna23s_1").click( function(){$("#ls_ribosomalDna23s_1").fadeIn(500);} );$("#close_ls_ribosomalDna23s_1").click( function(){$("#ls_ribosomalDna23s_1").fadeOut(500);} ); });	Null	Null	Null	Null	Null	Null	Null	Null	Null	1922	Null	Lactobacillus plantarum	Null
NCTC 1407	lactobacillus odontolyticus	Type 2	No	Lactobacillaceae	2	Terms & Conditions of Supply of Microbial Pathogens: Safety	human, dental caries	Null	J.W.W. McIntosh, London in 1922 / Dental caries in 1922 / McIntosh, J.W.W. & Lazarus-Barlow, P. (1922) Br. J. exp. Path. 3, 138	01/01/1922	Null	MCINTOSH J W W	TaxLink: ? (NCTC 1407) - Date of change: 04/02/2003	Null	It is the responsibility of the customer to ensure that their facilities comply with biosafety regulations for their own country	Null	Lactobacillus odontolyticus	Null	tomato juice agar,37, aerobic	lemco media,37, aerobic	Null	MCINTOSH J W W, MIDDLESEX HOSP, LONDON	Null	LACTOBACILLUS ACIDOPHILUS, (MORO 1900) HANSEN AND MOCQUOT 1970	Null	Null	Null	Null	Null	Null	Null	Null	Null	Null	Null	Null	Null	Null	Null	1922	GCA_900618215	lactobacillus odontolyticus	Null
NCTC 1478	Brucella abortus	Weybridge IV	No	Brucellaceae	3	Terms & Conditions of Supply of Microbial Pathogens: Safety	Null	Null	D. T. Mitchell in 1922 / Dr Wragg, Weybridge	01/01/1922	(Hughes 1893) Meyer and Shaw 1920 (AL)	MITCHELL D T	TaxLink: S644 (Brucella abortus) - Date of change: 5/02/2003	Null	It is the responsibility of the customer to ensure that their facilities comply with biosafety regulations for their own country	WEYBRIDGE 4	Brucella melitensis	Null	Blood agar, 37, aerobic, carbon dioxide required	Nutrient broth,37, aerobic	Null	WRAGG MINISTRY OF AGRIC & FISHERIES VET LAB WEYBRIDGE	Null	Brucella melitensis biovar Abortus	Null	Null	Null	Null	This pathogen is listed as a specified animal pathogen according to The Specified Animal Pathogens Order 2008. As such a SAPO licence is required to possess or work on this pathogen and is the responsibility of the customer to obtain from the HSE (UK only) The regulation of specified animal pathogens	Null	Biotype 1	Null	Null	Null	Null	Null	Null	Null	Null	1922	GCA_900446045	Brucella abortus	Null
NCTC 1523	Corynebacterium dihptheriae var intermedius	55	No	Null	2	Terms & Conditions of Supply of Microbial Pathogens: Safety	Null	Null	Type III / A. J. Eagleton, Wellcome Laboratories, Beckenham in 1923	01/01/1923	Null	EAGLETON A J	TaxLink: S950 (Corynebacterium diphtheriae (Kruse 1886) Lehmann and Neumann 1896) - Date of change: 5/02/2003	Variety Unclassified	It is the responsibility of the customer to ensure that their facilities comply with biosafety regulations for their own country	55	EAGLETON and BAXTER SEROLOGICAL TYPES	Null	blood agar,37, facultative anaerobe	nutrient broth,37, facultative anaerobe	Null	ISOLATED BY EAGLETON A J AT WELLCOME LAB BECKENHAM	Null	Null	Null	Null	Null	Null	Null	Null	Null	Toxigenic	Null	Null	Null	Null	Null	Null	Null	1923	Null	Corynebacterium dihptheriae var intermedius	Null
NCTC 1542	Mycobacterium fortuitum	Cobbett	No	Mycobacteriaceae	2	Terms & Conditions of Supply of Microbial Pathogens: Safety	fish	Null	(ATCC 9820) L. Cobbett, Cambridge in 1923 / Kral collection / Fish / Mycobacterium tuberculosis cold blooded type	01/01/1923	da Costa Cruz 1938	COBBETT L	TaxLink: S1951 (Mycobacterium fortuitum subsp. fortuitum da Costa Cruz 1938) - Date of change: 5/02/2003	Null	It is the responsibility of the customer to ensure that their facilities comply with biosafety regulations for their own country	ATCC 9820; COBBETT	Mycobacterium fortuitum	Null	glucose agar,37, aerobic	lemco broth,37, aerobic	Null	FROM KRAL LABORATORIES	Null	MYCOBACTERIUM TUB COLD BLOOD TYPE Y	Null	Null	Null	Null	Null	Null	Null	Null	Null	Null	Null	Null	Null	Null	Null	1923	GCA_900453945	Mycobacterium fortuitum	Null
NCTC 1601	Escherichia coli	Towne	No	Enterobacteriaceae	2	Terms & Conditions of Supply of Microbial Pathogens: Safety	Null	Null	(ATCC 19413, CN 1327) F. W. Andrewes in 1923 / E. coli serotype 01:K?:H-	01/01/1923	Null	ANDREWES F W	TaxLink: ? (NCTC 1601) - Date of change: 04/02/2003	Null	It is the responsibility of the customer to ensure that their facilities comply with biosafety regulations for their own country	ATCC 19413; CN 1327; TOWNE	Escherichia alkalescens	serovar o1:k :h-	Nutrient agar, 24-48 hours, 37°C, aerobic	nutrient broth,37, facultative anaerobe	Null	Null	Null	Null	Null	Null	Null	Null	Null	Null	Null	Null	Null	Null	Null	Null	Null	Null	Null	1923	Null	Escherichia coli	Null
NCTC 1621	Rhodococcus hoagii	Foal	Yes	Nocardiaceae	2	Terms & Conditions of Supply of Microbial Pathogens: Safety	Null	Ref #: 65545 Author(s): Ruimy,R.;Boiron,P.;Boivin,V.;Christen,R. Journal: FEMS Microbiol Lett Title: A phylogeny of the genus Nocardia deduced from the analysis of small-subunit ribosomal DNA sequences, including transfer of Nocardia amarae to the genus Gordona as Gordona amarae comb. nov Volume: 123 Page(s): 261-7 Year: 1995 Keyword(s): GENBANK/X80591 GENBANK/X80592 GENBANK/X80593 GENBANK/X80594…	(ATCC 6939) H. Magnusson, Malmo in 1923 / Abscess of lung, foal in 1922 / Magnusson, H. (1923) Arch. wiss. prakt. Tierheilk. 50, 22 / Magnusson, H. (1938) Vet. Rec. 50, 1459 / Woodroofe, G. M. (1950) Aust. J. exp. Biol. med. Sci. 28, 399 / CAMP test: McLauchlin, J. (1987) J. appl. Bact. 63, 1	04/02/2003	(Magnusson 1923) Goodfellow and Alderson 1977 (AL)	Null	TaxLink: S2555 (Rhodococcus equi (magnusson 1923) goodfellow and alderson 1977) - Date of change: 16/06/2007 by NCTCUp to 16/06/2007: ? (NCTC 1621) - Date of change: 04/02/2003	CAMP test: Listeria	It is the responsibility of the customer to ensure that their facilities comply with biosafety regulations for their own country	ATCC 25729; ATCC 6939; CCUG 892; CIP 54.72; DSM 20307; DSM 43349 (historical number); HAMBI 2061; JCM 1311; JCM 3209; LMG 18452; NBRC 101255; NBRC 14956 (historical number); NRRL B-16538; VKM Ac-953; WDCM 00028	Rhodococcus equi	Null	Nutrient agar, 24-48 hours, 37°C, aerobic	Null	Null	Null	>gb|AB014110|IFO 14956|Rhodococcus equi gyrB gene for DNA gyrase B subunit, partial cds,strain IFO 14956.| tccgacgcctacgcg... $(document).ready(function(){ $("#lsl_miscellaneousSequences_1").click( function(){$("#ls_miscellaneousSequences_1").fadeIn(500);} );$("#close_ls_miscellaneousSequences_1").click( function(){$("#ls_miscellaneousSequences_1").fadeOut(500);} ); });	Null	Null	http://www.ebi.ac.uk/ena/data/view/ERS1201844	Null	>gb|X80614|DSM20307T|R.equi 16S rDNA.| tcctggctcaggacg... $(document).ready(function(){ $("#lsl_ribosomalDna16s_1").click( function(){$("#ls_ribosomalDna16s_1").fadeIn(500);} );$("#close_ls_ribosomalDna16s_1").click( function(){$("#ls_ribosomalDna16s_1").fadeOut(500);} ); });>gb|AY262301|ATCC 6939|Rhodococcus equi clone D1 16S ribosomal RNA gene, partial sequence.| tggagagtttgatcc... $(document).…	Null	>gb|AF536492|DSM 20307|Rhodococcus equi strain DSM 20307 16S-23S ribosomal RNA intergenicspacer, complete sequence.| aaggagcatctcccc... $(document).ready(function(){ $("#lsl_ribosomalDna23s_1").click( function(){$("#ls_ribosomalDna23s_1").fadeIn(500);} );$("#close_ls_ribosomalDna23s_1").click( function(){$("#ls_ribosomalDna23s_1").fadeOut(500);} ); });>gb|AF536491|DSM 20307|Rhodococcus equi strai…	Null	Null	Null	Null	Null	Null	Null	Null	Null	1922	GCA_900455845	Rhodococcus hoagii	Null
NCTC 1630	Micrococcus sp.	Thaysen	No	Micrococcaceae	2	Terms & Conditions of Supply of Microbial Pathogens: Safety	Null	Null	A. C. Thaysen, Dorset in 1923 / Micrococcus aurantiacus	01/01/1923	Cohn 1872 emend. Stackebrandt et al. 1995	THAYSEN A C	TaxLink: S1865 (Micrococcus varians) - Date of change: 5/02/2003	Null	It is the responsibility of the customer to ensure that their facilities comply with biosafety regulations for their own country	THAYSEN	Micrococcus sp.	Null	nutrient agar,37, facultative anaerobe	nutrient broth,37, facultative anaerobe	Null	THAYSEN A C, R N CORDITE FACTORY, HOLTON HEATH, DORSET	Null	Null	Null	Null	Null	Null	Null	Null	Null	Null	Null	Null	Null	Null	Null	Null	Null	1923	Null	Micrococcus sp.	Null
NCTC 1631	Kocuria varians	Milk	No	Micrococcaceae	Null	Terms & Conditions of Supply of Microbial Pathogens: Safety	milk	Null	A. C. Thaysen, Dorset in 1923 / Group III A / Micrococcus sulphureus / Abd-el-Malek, Y. & Gibson, T. (1948) J. Dairy Res. 15, 249	01/01/1948	(Migula 1900) Stackebrandt et al. 1995	THAYSEN A C	TaxLink: S1865 (Micrococcus varians) - Date of change: 5/02/2003	Null	It is the responsibility of the customer to ensure that their facilities comply with biosafety regulations for their own country	MILK	Micrococcus varians	Null	nutrient agar,27, aerobic	nutrient broth,27, aerobic	GIBSON T 1948 J DAIRY RES 15 249	ISOLATED BY THAYSEN A C, R N CORDITE FACTORY, DORSET	Null	MICROCOCCUS SULPHUREUS, MIGULA, 1900	Null	Null	Null	Null	Null	Null	Null	Null	Null	Null	Null	Null	Null	Null	Null	1923	Null	Kocuria varians	Null
NCTC 1659	Haemophilus haemoglobinophilus	XIII	Yes	Pasteurellaceae	2	Terms & Conditions of Supply of Microbial Pathogens: Safety	mammal, isolated from prepuce of dog	Null	(ATCC 19416) Type strain / P. Fildes, London in 1923 / M. Kristensen, Copenhagen / Kristensen, M. (1922) Investigations into the occurrence and classification of the haemoglobinophilic bacteria. Copenhagen: Levin & Munksgaard	01/01/1923	(Lehmann and Neumann 1907) Murray 1939 (AL)	FILDES P	TaxLink: S1391 (Haemophilus haemoglobinophilus (Lehmann and Neumann 1907) Murray 1939) - Date of change: 5/02/2003	Null	It is the responsibility of the customer to ensure that their facilities comply with biosafety regulations for their own country	ATCC 19416	Haemophilus haemoglobinophilus	Null	Chocolate blood agar, 48 hours, 37°C, requires carbon dioxide	nutrient broth,37, facultative anaerobe	KRISTENSEN M 1922 INVEST OCC & CLASS HAEMOGLOBINOPHIL BAC	FILDES P, LONDON HOSPITAL-KRISTENSEN M, COPENHAGEN	Null	Null	Null	http://www.ebi.ac.uk/ena/data/view/ERS1247834	Null	Null	Null	Null	Null	Null	Null	Null	Null	Null	Null	Null	Null	1922	GCA_900450725	Haemophilus haemoglobinophilus	Null
NCTC 1688	Burkholderia pseudomallei	Rat	No	Burkholderiaceae	3	Terms & Conditions of Supply of Microbial Pathogens: Safety	mammal, meloidosis in a rat	Null	W. Fletcher, Federated Malay States in 1923 / Meloidosis in a rat / Stanton, A. T. & Fletcher, W. (1925) J. Hyg., Camb. 23, 347 / Brindle, C. S. & Cowan, S. T. (1951) J. path. Bact. 63, 571	01/01/1923	(Whitmore 1913) Yabuuchi et al. 1993 (AL)	FLETCHER W	TaxLink: S2482 (Pseudomonas pseudomallei) - Date of change: 5/02/2003	Null	It is the responsibility of the customer to ensure that their facilities comply with biosafety regulations for their own country	RAT	Burkholderia pseudomallei	Null	nutrient agar,37, aerobic	nutrient broth,37, aerobic	BRINDLE C S & COWAN S T 1951 J PATH BACT 62 571;LYSENKO O 1961 J GEN	Null	Null	Null	Null	Null	Null	>gb|D13048|NCTC 1688| EY 1978|Pseudomonas pseudomallei 16S rRNA, partial sequence.| gggcttcacacgtca... $(document).ready(function(){ $("#lsl_ribosomalDna16s_1").click( function(){$("#ls_ribosomalDna16s_1").fadeIn(500);} );$("#close_ls_ribosomalDna16s_1").click( function(){$("#ls_ribosomalDna16s_1").fadeOut(500);} ); });	Null	Null	Null	Null	Null	Null	Null	Null	Null	Null	Null	1923	Null	Burkholderia pseudomallei	Null
NCTC 1694	Erysipelothrix rhusiopathiae	Aberdeen	No	Erysipelotrichaceae	2	Terms & Conditions of Supply of Microbial Pathogens: Safety	mammal, mitral valve of a pig	Null	J. Smith, Aberdeen in 1923 / Mitral valve of pig in 1923	01/01/1923	(Migula 1900) Buchanan 1918 (AL)	SMITH J	TaxLink: S1185 (Erysipelothrix rhusiopathiae (Migula 1900) Buchanan 1918) - Date of change: 5/02/2003	Null	It is the responsibility of the customer to ensure that their facilities comply with biosafety regulations for their own country	ABERDEEN; DSM 5058	Erysipelothrix rhusiopathiae	Null	nutrient agar,37, facultative anaerobe	nutrient broth,37, facultative anaerobe	Null	ISOLATED BY SMITH J ABERDEEN	Null	Null	Null	Null	Null	Null	Null	Null	Null	Null	Null	Null	Null	Null	Null	Null	Null	1923	Null	Erysipelothrix rhusiopathiae	Null
NCTC 1704	Bordetella bronchiseptica	Rahmen 78	No	Alcaligenaceae	2	Terms & Conditions of Supply of Microbial Pathogens: Safety	human, blood culture of 6th day fever	Null	Z. Khaled, Cairo in 1923 / Bacterium faecalis-alcaligenes / Blood culture	01/01/1923	(Ferry 1912) Moreno-Lopez 1952 (AL)	KHALED Z	TaxLink: S579 (Bordetella bronchiseptica (Ferry 1912) Moreno-Lopez 1952) - Date of change: 5/02/2003	Null	It is the responsibility of the customer to ensure that their facilities comply with biosafety regulations for their own country	RAHMEN 78	Bordetella bronchiseptica	Null	nutrient agar,37, aerobic	nutrient broth,37, aerobic	Null	HYGIENIC INSTITUTE,CAIRO	Null	BACTERIUM FAECALIS-ALCALIGENES	Null	Null	Null	Null	Null	Null	Null	Null	Null	Null	Null	Null	Null	Null	Null	1923	Null	Bordetella bronchiseptica	Null
NCTC 1707	Morganella morganii	Palestine I	No	Enterobacteriaceae	2	Terms & Conditions of Supply of Microbial Pathogens: Safety	human, infant diarrhoea	Null	(ATCC 8076e) E. Stuart, / Jerusalem in 1923 / Infant, diarrhoea	01/01/1923	(Winslow et al. 1919) Fulton 1943	STUART E	TaxLink: S4475 (Proteus morganii morganii) - Date of change: 5/02/2003	Null	It is the responsibility of the customer to ensure that their facilities comply with biosafety regulations for their own country	ATCC 8076E; PALESTINE 1	Morganella morganii	Null	nutrient agar,37, facultative anaerobe	nutrient broth,37, facultative anaerobe	Null	Null	Null	Null	Null	Null	Null	Null	Null	Null	Null	Null	Null	Null	Null	Null	Null	Null	Null	1923	Null	Morganella morganii	Null
NCTC 1723	Lactobacillus acidophilus	4 B	No	Lactobacillaceae	2	Terms & Conditions of Supply of Microbial Pathogens: Safety	mammal, faeces of white rats	Null	(ATCC 832) L. F. Rettger, Yale in 1923 / Rat faeces in 1922	01/01/1923	(Moro 1900) Hansen and Mocquot 1970	RETTGER L F	TaxLink: S1539 (Lactobacillus acidophilus (Moro 1900) Hansen and Mocquot 1970) - Date of change: 5/02/2003	Null	It is the responsibility of the customer to ensure that their facilities comply with biosafety regulations for their own country	ATCC 832; 4 B	Lactobacillus acidophilus	Null	mrs media,37, facultative anaerobe	nutrient broth,37, facultative anaerobe	Null	RETTGER L F, YALE UNIVERSITY, USA	Null	Null	Null	Null	Null	Null	Null	Null	Null	Null	Null	Null	Null	Null	Null	Null	Null	1922	Null	Lactobacillus acidophilus	Null
NCTC 1737	Pasteurella multocida	Gaiger	No	Pasteurellaceae	2	Terms & Conditions of Supply of Microbial Pathogens: Safety	mammal, blood of pig during epizootic	Null	S. H. Gaiger, Glasgow in 1924 / Blood of pig during epizootic / Pasteurella suiseptica / Cornelius, J.T. (1929) J.path.Bact. 32, 355	01/01/1924	(Lehmann and Neumann 1899) Rosenbusch and Merchant 1939 (AL)	GAIGER S H	TaxLink: S2224 (Pasteurella multocida subsp. multocida (Lehmann and Neumann 1899) Rosenbusch and Merchant 1939) - Date of change: 5/02/2003	Cornelius group III	It is the responsibility of the customer to ensure that their facilities comply with biosafety regulations for their own country	GAIGER	Pasteurella multocida	serovar cornelius group iii	nutrient agar,37, facultative anaerobe	nutrient broth,37, facultative anaerobe	CORNELIUS J T 1929 J PATH BACT 32 355	GAIGER S H,ANIMAL DISEASE RESEARCH ASSOCIATION,GLASGOW	Null	PASTEURELLA SUISEPTICA	Null	Null	Null	Null	Null	Null	Null	Null	Null	Null	Null	Null	Null	Null	Null	1924	Null	Pasteurella multocida	Null
NCTC 1779	Yersinia pseudotuberculosis	C 8	No	Enterobacteriaceae	2	Terms & Conditions of Supply of Microbial Pathogens: Safety	mammal, spleen of rabbit	Null	(ATCC 6905) H. Schutze, London in 1924 / Spleen, rabbit in 1924 / Schutze group II, type B	01/01/1924	(Pfeiffer 1889) Smith and Thal 1965 (AL)	SCHUTZE H	TaxLink: S3618 (Yersinia pseudotuberculosis (Pfeiffer 1889) Smith and Thal 1965) - Date of change: 5/02/2003	Null	It is the responsibility of the customer to ensure that their facilities comply with biosafety regulations for their own country	ATCC 6905	Yersinia pseudotuberculosis	Null	blood agar,37, facultative anaerobe	nutrient broth,37, facultative anaerobe	Null	ISOALTED BY SCHUTZE H LISTER INSTITUTE LONDON	Null	Null	Null	Null	Null	Null	Null	Null	Null	Null	Null	Null	Null	Null	Null	Null	Null	1924	Null	Yersinia pseudotuberculosis	Null
NCTC 1803	Staphylococcus aureus	Gaiger	No	Staphylococcaceae	2	Terms & Conditions of Supply of Microbial Pathogens: Safety	mammal, ovine gangrenous mastitis	Null	S. H. Gaiger, Glasgow in 1924 / Ovine gangrenous mastitis / CAMP test: McLauchlin, J. (1987) J. appl. Bact. 63, 1	01/01/1924	Rosenbach 1884 (AL)	GAIGER S H	TaxLink: S2775 (Staphylococcus aureus subsp. aureus Rosenbach 1884) - Date of change: 5/02/2003	CAMP test: Listeria	It is the responsibility of the customer to ensure that their facilities comply with biosafety regulations for their own country	GAIGER, CIP 111145	Staphylococcus aureus	Null	Nutrient agar, 24-48 hours, 37°C, aerobic	nutrient broth,37, facultative anaerobe	Null	RECEIVED FROM GAIGER S H ANIMAL DISEASES RES ASS GLASGOW PRE:FR	Null	Null	Null	http://www.ebi.ac.uk/ena/data/view/ERS1031245	ftp://ftp.sanger.ac.uk/pub/project/pathogens/NCTC3000/...	Null	Null	Null	Null	Null	Null	Null	Null	Null	Null	Null	Null	1924	GCA_900636695	Staphylococcus aureus	Null
NCTC 1876	Pasteurella multocida	01316	No	Pasteurellaceae	2	Terms & Conditions of Supply of Microbial Pathogens: Safety	mammal, rabbit	Null	Dr Houghton, Parke Davis & Co., Detroit in 1924 / Rabbit / Pasteurella lepiseptica / Cornelius, J.T. (1929) J. path. Bact. 32, 355	01/01/1924	(Lehmann and Neumann 1899) Rosenbusch and Merchant 1939 (AL)	DR HOUGHTON,PARKE DAVIS & CO	TaxLink: S2224 (Pasteurella multocida subsp. multocida (Lehmann and Neumann 1899) Rosenbusch and Merchant 1939) - Date of change: 5/02/2003	Cornelius group IV	It is the responsibility of the customer to ensure that their facilities comply with biosafety regulations for their own country	1316	Pasteurella multocida	serovar cornelius group iv	nutrient agar,37, facultative anaerobe	nutrient broth,37, facultative anaerobe	CORNELIUS J T 1929 J PATH BACT 32 355	DR HOUGHTON, PARKE DAVIS & CO, DETROIT, MICHIGAN	Null	PASTEURELLA LEPISEPTICA	Null	Null	Null	Null	Null	Null	Null	Null	Null	Null	Null	Null	Null	Null	Null	1924	Null	Pasteurella multocida	Null
NCTC 1877	Pasteurella multocida	08366	No	Pasteurellaceae	2	Terms & Conditions of Supply of Microbial Pathogens: Safety	mammal, sheep	Null	Dr Houghton, Parke Davis & Co., Detroit in 1924 / Sheep	01/01/1924	(Lehmann and Neumann 1899) Rosenbusch and Merchant 1939 (AL)	DR HOUGHTON, PARKE DAVIS & CO	TaxLink: S2224 (Pasteurella multocida subsp. multocida (Lehmann and Neumann 1899) Rosenbusch and Merchant 1939) - Date of change: 5/02/2003	Null	It is the responsibility of the customer to ensure that their facilities comply with biosafety regulations for their own country	CN 3452; 8366	Pasteurella multocida	Null	blood agar,37, facultative anaerobe	nutrient broth,37, facultative anaerobe	Null	DR HOUGHTON, PARKE DAVIS & CO, MICHIGAN	Null	Null	Null	Null	Null	Null	Null	Null	Null	Null	Null	Null	Null	Null	Null	Null	Null	1924	Null	Pasteurella multocida	Null
NCTC 1899	Lactobacillus acidophilus	2	No	Lactobacillaceae	2	Terms & Conditions of Supply of Microbial Pathogens: Safety	Null	Null	(CN 1785) N. Kopeloff, New York in 1924 / Kopeloff, N. & Cheney, C. D. (1922) J. Am. med. Ass. 79, 609 / Kopeloff, N. (1923) J. Am. med. Ass. 80, 602	01/01/1924	(Moro 1900) Hansen and Mocquot 1970	KOPELOFF N	TaxLink: S1539 (Lactobacillus acidophilus (Moro 1900) Hansen and Mocquot 1970) - Date of change: 5/02/2003	Null	It is the responsibility of the customer to ensure that their facilities comply with biosafety regulations for their own country	CN 1785; 2	Lactobacillus acidophilus	Null	tomato juice agar,37, facultative anaerobe	nutrient broth+serum,37, facultative anaerobe	KOPELOFF N & CHENEY C D 1922 J AM MED ASS 79 609; KOPELOFF N 1923 J AM MED	KOPELOFF N, PSYCHIATRIC INST, WARDS ISLAND, NEW YORK, USA PRE:FR	Null	Null	Null	Null	Null	Null	Null	Null	Null	Null	Null	Null	Null	Null	Null	Null	Null	1922	Null	Lactobacillus acidophilus	Null
NCTC 1934	Nocardia otitidiscaviarum	Noc II Sumatra	Yes	Nocardiaceae	2	Terms & Conditions of Supply of Microbial Pathogens: Safety	mammal, guinea pig	Ref #: 65521 Author(s): Roth,A.;Andrees,S.;Kroppenstedt,R.M.;Harmsen,D.;Mauch,H. Journal: J Clin Microbiol Title: Phylogeny of the genus Nocardia based on reassessed 16S rRNA gene sequences reveals underspeciation and division of strains classified as Nocardia asteroides into three established species and two unnamed taxons Volume: 41 Page(s): 851-6 Year: 2003 Keyword(s): DNA, Bacterial/analysis …	(ATCC 14629) Type strain / E. P. Snijders, East Sumatra in 1925 / Actinomyces caviae / Snijders, E. P. (1924) Geneesk. Tijdschr. Ned-Ind. 64, 27 / Lessel, E. F. (1962) Int. Bull. bact. Nomencl. Taxon. 12, 191 / Gordon, R. E. & Mihm, J. M. (1962) Ann. N. Y. Acad. Sci. 98, 628	01/01/1925	Snijders 1924 (AL)	SNIJDERS E P	TaxLink: S2151 (Nocardia otitidiscaviarum snijders 1924) - Date of change: 16/06/2007 by NCTC Up to 16/06/2007: ? (NCTC 1934) - Date of change: 04/02/2003	Null	It is the responsibility of the customer to ensure that their facilities comply with biosafety regulations for their own country	ATCC 14629; DSM 43242; NOC II SUMATRA	Nocardia otitidis-caviarum	Null	nutrient agar,37, aerobic	nutrient broth,37, aerobic	LESSEL E F 1962 INT BULL BACT NOMEN 12 191;SNIJDER E P 1924 GENEESK	SNIJDERS E P, MEDAN, EAST SUMATRA	Null	ACTINOMYCES CAVIAE	Null	Null	Null	>gb|Z46885|NCTC 1934 (TYPE STRAIN)|N.otitidis-caviarum gene for 16S ribosomal RNA (partial).| gagactgccggggtc... $(document).ready(function(){ $("#lsl_ribosomalDna16s_1").click( function(){$("#ls_ribosomalDna16s_1").fadeIn(500);} );$("#close_ls_ribosomalDna16s_1").click( function(){$("#ls_ribosomalDna16s_1").fadeOut(500);} ); }); >gb|X80611|DSM43242T|N.otitidiscaviarum 16S rDNA.| cctggctcaggacga.…	Null	>gb|AF536466|DSM 43242|Nocardia otitidiscaviarum strain DSM 43242 16S-23S ribosomal RNAintergenic spacer, complete sequence.| aaggagcacttctac... $(document).ready(function(){ $("#lsl_ribosomalDna23s_1").click( function(){$("#ls_ribosomalDna23s_1").fadeIn(500);} );$("#close_ls_ribosomalDna23s_1").click( function(){$("#ls_ribosomalDna23s_1").fadeOut(500);} ); }); >gb|AF536465|DSM 43242|Nocardia oti…	Null	Null	Null	Null	Null	Null	Null	Null	Null	1924	GCA_900454305	Nocardia otitidiscaviarum	Null
NCTC 1935	Nocardia farcinica	Noc I Sumatra	No	Nocardiaceae	2	Terms & Conditions of Supply of Microbial Pathogens: Safety	mammal, rabbit	Ref #: 155 Author(s): Gordon,R.E.;Mihm,J.M. Journal: J. Bacteriol. Title: A comparative study of some strains received as nocardiae. Volume: 73 Page(s): 15-27 Year: 1957	(ATCC 6864) E. P. Snijders, East Sumatra in 1925 / Rabbit / Nocardia cuniculi	01/01/1925	Trevisan 1889	SNIJDERS E P	TaxLink: S2136 (Nocardia asteroides (eppinger 1891) blanchard 1896) - Date of change: 16/06/2007 by NCTCUp to 16/06/2007: ? (NCTC 1935) - Date of change: 04/02/2003	Null	It is the responsibility of the customer to ensure that their facilities comply with biosafety regulations for their own country	ATCC 6864; DSM 43244; IMET 7019; NOC I SUMATRA	Nocardia asteroides	Null	glucose agar,37, aerobic	nutrient broth,37, aerobic	Null	SNIDJERS E P, MEDAN, EAST SUMATRA	Null	NOCARDIA CUNICULI, (EPPINGER, 1891) BLANCHARD, 1896	Null	Null	Null	>gb|AF536440|DSM 43244|Nocardia farcinica strain DSM 43244 rrnA operon 16S-23S ribosomalRNA intergenic spacer, complete sequence.| aaggagcacttctcc... $(document).ready(function(){ $("#lsl_ribosomalDna16s_1").click( function(){$("#ls_ribosomalDna16s_1").fadeIn(500);} );$("#close_ls_ribosomalDna16s_1").click( function(){$("#ls_ribosomalDna16s_1").fadeOut(500);} ); });>gb|AF536439|DSM 43244|Nocardia…	Null	>gb|AF536440|DSM 43244|Nocardia farcinica strain DSM 43244 rrnA operon 16S-23S ribosomalRNA intergenic spacer, complete sequence.| aaggagcacttctcc... $(document).ready(function(){ $("#lsl_ribosomalDna23s_1").click( function(){$("#ls_ribosomalDna23s_1").fadeIn(500);} );$("#close_ls_ribosomalDna23s_1").click( function(){$("#ls_ribosomalDna23s_1").fadeOut(500);} ); });>gb|AF536439|DSM 43244|Nocardia…	Null	Null	Null	Null	Null	Null	Null	Null	Null	1925	Null	Nocardia farcinica	Null
NCTC 1936	Klebsiella pneumoniae subsp. rhinoscleromatis	5 Sumatra	No	Enterobacteriaceae	2	Terms & Conditions of Supply of Microbial Pathogens: Safety	human, rhinoscleroma	Null	(ATCC 6908) E. P. Snijders, Amsterdam in 1925 / Redeposited in 1937 by the Institut Pasteur, Paris / Rhinoscleroma, Sumatra	01/01/1925	(Trevisan 1887) Oerskov 1984	SNIJDERS E P	TaxLink: S1520 (Klebsiella rhinoscleromatis rhinoscleromatis) - Date of change: 5/02/2003	Null	It is the responsibility of the customer to ensure that their facilities comply with biosafety regulations for their own country	ATCC 6908; 5 SUMATRA	Klebsiella rhinoscleromatis	Null	Nutrient agar, 24-48 hours, 37°C, aerobic	nutrient broth,37, facultative anaerobe	Null	REDEPOSITED IN 1937 BY INSTITUTE PASTEUR PARIS	Null	Null	Null	http://www.ebi.ac.uk/ena/data/view/ERS736957	ftp://ftp.sanger.ac.uk/pub/project/pathogens/NCTC3000/d...	Null	Null	Null	Null	Null	Null	Null	Null	Null	Null	Null	Null	1937	GCA_900451725	Klebsiella pneumoniae	rhinoscleromatis
NCTC 1937	Comamonas terrigena	Mudd	Yes	Comamonadaceae	Null	Terms & Conditions of Supply of Microbial Pathogens: Safety	from hay infusion	Ref #: 4602 Author(s): DeVos,P.;Kersters,K.;Gillis,M.;Segers,P.;DeLey,J. Journal: Int. J. Syst. Bacteriol. Title: Comamonas Davis and Park 1962 gen. nov., nom. rev. emend., and Comamonas terrigena Hugh 1962 sp. nov., nom. rev. Volume: 35 Page(s): 443-453 Year: 1985--Ref #: 4695 Author(s): Hugh,R. Journal: Int. Bull. Bact. Nomen. Taxon. Title: Comamonas terrigena comb. nov., with proposal of a neo…	(ATCC 8461, NCIB 8193) Type strain / S. Mudd, Harvard in 1925 / Hay infusion / Mudd, S. (1923) J. Bact. 8, 447 / Davis, G. H. G. & Park, R. W. A. (1962) J. gen. Microbiol. 27, 101 / Hugh, R. (1962) Int. Bull. bact. Nomencl. Taxon. 12, 33 and (1965) 15, 125 / Comamonas percolans	01/01/1925	(Hugh 1962) De Vos et al. 1985	MUDD S	TaxLink: S931 (Comamonas terrigena (ex hugh 1962) devos et al. 1985 emend. wauters et al. 2003) - Date of change: 16/06/2007 by NCTCUp to 16/06/2007: ? (NCTC 1937) - Date of change: 04/02/2003	Null	It is the responsibility of the customer to ensure that their facilities comply with biosafety regulations for their own country	ATCC 8461; CCUG 15327; CIP 63.44; DSM 7099; LMG 5929; MUDD; NCIB 8193; NRRL B-1055	Comamonas terrigena	Null	Columbia blood agar, 24-48 hours, 37°C, aerobic	nutrient broth,37, aerobic	DAVIS G H G & PARK R W A 1962 J GEN MICROBIOL 27 101; HUGH R 1965 INT BULL	ISOLATED BY MUDD S & WARREN S HARVARD UNIVERSITY	Null	Null	Null	http://www.ebi.ac.uk/ena/data/view/ERS1457012	Null	>gb|AJ420326|DSM 7099|Comamonas terrigena 16S rRNA gene, strain DSM 7099.| agattgaacgctggc... $(document).ready(function(){ $("#lsl_ribosomalDna16s_1").click( function(){$("#ls_ribosomalDna16s_1").fadeIn(500);} );$("#close_ls_ribosomalDna16s_1").click( function(){$("#ls_ribosomalDna16s_1").fadeOut(500);} ); });	Null	Null	Null	Null	Null	Null	Null	Null	Null	Null	Null	1923	GCA_900461435	Comamonas terrigena	Null
NCTC 1999	Pseudomonas aeruginosa	Fildes III	No	Pseudomonadaceae	2	Terms & Conditions of Supply of Microbial Pathogens: Safety	human, pyaemic ear abscess ,1924	Null	(ATCC 15152) P. Fildes, London in 1924 / Pyaemic ear abscess in 1924	01/01/1924	(Schroeter 1872) Migula 1900 (AL)	FILDES P	TaxLink: S2402 (Pseudomonas aeruginosa (Schroeter 1872) Migula 1900) - Date of change: 5/02/2003	Null	It is the responsibility of the customer to ensure that their facilities comply with biosafety regulations for their own country	ATCC 15152; FILDES III	Pseudomonas aeruginosa	Null	nutrient agar,30, aerobic	nutrient broth,30, aerobic	Null	ISOLATED BY FILDES P ,LONDON HOSPITAL MEDICAL SHOOL	Null	Null	Null	Null	Null	Null	Null	Null	Null	Null	Null	Null	Null	Null	Null	Null	Null	1924	Null	Pseudomonas aeruginosa	Null
NCTC 2000	Pseudomonas aeruginosa	Eyre I	No	Pseudomonadaceae	2	Terms & Conditions of Supply of Microbial Pathogens: Safety	human, pus	Null	(ATCC 14149) Dr Eyre, London in 1924 / Pus in 1923	01/01/1924	(Schroeter 1872) Migula 1900 (AL)	EYRE I	TaxLink: S2402 (Pseudomonas aeruginosa (Schroeter 1872) Migula 1900) - Date of change: 5/02/2003	Null	It is the responsibility of the customer to ensure that their facilities comply with biosafety regulations for their own country	ATCC 14149; EYRE I	Pseudomonas aeruginosa	Null	Nutrient agar, 24 hours, 37°C, aerobic	nutrient broth,37, aerobic	Null	ISOLATED EYRE I ,GUYS HOSPITAL ,LONDON ,1923	Null	Null	Null	Null	Null	Null	Null	Null	Null	Null	Null	Null	Null	Null	Null	Null	Null	1923	Null	Pseudomonas aeruginosa	Null
NCTC 2006	Mycobacterium fortuitum	Terrapin C 3	No	Mycobacteriaceae	2	Terms & Conditions of Supply of Microbial Pathogens: Safety	reptile;terrapin	Null	(ATCC 9822) G. Vevers in 1925 / Terrapin, London / Mycobacterium tuberculosis cold blooded type	01/01/1925	da Costa Cruz 1938	VEVERS G	TaxLink: S1951 (Mycobacterium fortuitum subsp. fortuitum da Costa Cruz 1938) - Date of change: 5/02/2003	Null	It is the responsibility of the customer to ensure that their facilities comply with biosafety regulations for their own country	ATCC 9822; TERRAPIN C 3	Mycobacterium fortuitum	Null	glucose agar,30, aerobic	nutrient broth,30, aerobic	Null	ISOLATED BY WILSON G S	Null	MYCOBACTERIUM TUB COLD BLOOD TYPE Y	Null	Null	Null	Null	Null	Null	Null	Null	Null	Null	Null	Null	Null	Null	Null	1925	Null	Mycobacterium fortuitum	Null
NCTC 2012	Clostridium botulinum	Loch Maree	No	Clostridiaceae	2	Terms & Conditions of Supply of Microbial Pathogens: Safety	bird;infected wild duck paste (8 deaths)	Null	W. M. Scott, Ministry of Health, England in 1925 / Wild duck paste in 1922	01/01/1925	(van Ermengem 1896) Bergey et al. 1923	SCOTT W M MIN OF HEALTH LONDON	TaxLink: S829 (Clostridium botulinum (van Ermengem 1896) Bergey et al. 1923) - Date of change: 5/02/2003	Type A	It is the responsibility of the customer to ensure that their facilities comply with biosafety regulations for their own country	LOCH MAREE; TYPE A TOXIN	Clostridium botulinum	Null	3% neopeptone an02,37, strict anaerobe	meat broth,37, strict anaerobe	Null	ISOLATED BY WHITE B 1922	Null	Null	Null	Null	Null	Null	Null	Null	Null	Null	Null	Null	Null	Null	Null	Null	Null	1922	GCA_011015425	Clostridium botulinum	Null
NCTC 2028	Yersinia pestis	Java	No	Enterobacteriaceae	3	Terms & Conditions of Supply of Microbial Pathogens: Safety	javan plague	Null	L. Otten, Java in 1925 / Plague, Java	01/01/1925	(Lehmann and Neumann 1896) van Loghem 1944 (AL)	OTTEN L	TaxLink: S3616 (Yersinia pestis (Lehmann and Neumann 1896) van Loghem 1944) - Date of change: 5/02/2003	Null	It is the responsibility of the customer to ensure that their facilities comply with biosafety regulations for their own country	JAVA	Yersinia pestis	Null	nutrient agar,37, facultative anaerobe	nutrient broth,37, facultative anaerobe	Null	OTTEN L ,INSTITUT PASTEUR,BANDOENG,JAVA,DUTCH EAST INDIES PRE:FR	Null	Null	Null	Null	Null	Null	Null	Null	Null	Null	Null	Null	Null	Null	Null	Null	Null	1925	Null	Yersinia pestis	Null
NCTC 2065	Brucella melitensis	Chevre 83	No	Brucellaceae	3	Terms & Conditions of Supply of Microbial Pathogens: Safety	mammal, goat	Null	Brucella paramelitensis / P. Bassett-Smith in 1925 / Burnet, Institut Pasteur / Serologically rough / Tunis / Goat	01/01/1925	(Hughes 1893) Meyer and Shaw 1920 emend. Verger et al. 1985	BASSET-SMITH P	TaxLink: S644 (Brucella melitensis (Hughes 1893) Meyer and Shaw 1920 emend. Verger et al. 1985) - Date of change: 5/02/2003	Biotype 1	It is the responsibility of the customer to ensure that their facilities comply with biosafety regulations for their own country	CHEVRE 83	Brucella melitensis	Null	Columbia Blood agar, 37C, O2, 48 hours	Null	Null	ISOLATED BY BURNET INSTITUT PASTEUR	Null	Brucella paramelitensis	Null	Null	Null	Null	This pathogen is listed as a specified animal pathogen according to The Specified Animal Pathogens Order 2008. As such a SAPO licence is required to possess or work on this pathogen and is the responsibility of the customer to obtain from the HSE (UK only) The regulation of specified animal pathogens	Null	Biotype 1	Null	Null	Null	Null	Null	Null	Null	Null	1925	Null	Brucella melitensis	Null
NCTC 2120	Bacillus licheniformis	ATCC 8187	No	Bacillaceae	2	Terms & Conditions of Supply of Microbial Pathogens: Safety	cheese;isolated from cheese in 1878	Null	L. Rosenthal, Paris in 1925 / Tyrothrix filiformis / Cheese in 1878 / Duclaux, E. (1887) Le Lait, Paris / Rosenthal, L. (1925) C. r. Seanc. Soc. Biol. 92, 78 / Patent strain, unrestricted	01/01/1925	(Weigmann 1898) Chester 1901 (AL)	ROSENTHAL L	TaxLink: S415 (Bacillus licheniformis (Weigmann 1898) Chester 1901) - Date of change: 5/02/2003	Null	It is the responsibility of the customer to ensure that their facilities comply with biosafety regulations for their own country	ATCC 8187	Bacillus licheniformis	Null	nutrient agar,37, facultative anaerobe	nutrient broth,37, facultative anaerobe	ROSENTHAL L 1925 CR SEANC SOC BIOL 92 78;DUCLAUX E 1887 LE LAIT PARIS	ROSENTHAL L PARIS	Null	TYROTHRIX FILIFORMIS	Null	Null	Null	Null	Null	Null	Null	Null	Null	Null	Null	Null	Null	Null	Null	1925	GCA_007832075	Bacillus licheniformis	Null
NCTC 2218	Streptococcus pyogenes	SF 3	No	Streptococcaceae	2	Terms & Conditions of Supply of Microbial Pathogens: Safety	human, from a case of scarlatina ,type 1	Null	J. Smith, Aberdeen in 1926 / Scarlatina / Smith, J. (1926) J. Hyg., Camb. 25, 165	01/01/1926	Rosenbach 1884 (AL)	SMITH J	TaxLink: S2860 (Streptococcus pyogenes Rosenbach 1884) - Date of change: 5/02/2003	Serological Group AGriffith type 1	It is the responsibility of the customer to ensure that their facilities comply with biosafety regulations for their own country	S.F.3; S.SCARLATINAE	Streptococcus pyogenes	serovar group a	Columbia blood agar, 24-48 hours, 37°C, aerobic	nutrient broth,37, facultative anaerobe	SMITH J 1926 J.HYG.,CAMB. 25 165	ISOLATED BY SMITH J ,ABERDEEN	Null	Null	Null	http://www.ebi.ac.uk/ena/data/view/ERS846867	ftp://ftp.sanger.ac.uk/pub/project/pathogens/NCTC3000/d...	Null	Null	Null	Null	Null	Null	Null	Null	Null	Null	Null	Null	1926	GCA_900459865	Streptococcus pyogenes	Null
NCTC 2252	Salmonella enterica subsp. enterica serotype Thompson	Thompson	No	Enterobacteriaceae	2	Terms & Conditions of Supply of Microbial Pathogens: Safety	Null	Null	W. M. Scott in 1926 / Beef and rabbit pie, food poisoning outbreak in 1924 / Scott, W. M. (1926) J. Hyg., Camb. 25, 398 / Salmonella Subcommittee (1934) J. Hyg., Camb. 34, 333	01/01/1926	(LE MINOR et al. 1982) LE MINOR and POPOFF 1987	SCOTT W M	TaxLink: S9096 (Salmonella enterica subspecies enterica (ex kauffmann and edwards 1952) le minor and popoff 1987) - Date of change: 16/06/2007 by NCTCUp to 16/06/2007: G2662 (Salmonella Lignieres 1900) - Date of change: 5/02/2003	Serotype Thompson6, 7:k:1, 5Salmonella SUBSPECIES I	It is the responsibility of the customer to ensure that their facilities comply with biosafety regulations for their own country	THOMPSON; 6,7:K: 1,5	Salmonella enterica subsp. enterica	serotype Thompson	nutrient agar,37, facultative anaerobe	nutrient broth,37, facultative anaerobe	Null	BEEF & RABBIT PIE,FOOD POISONING OUTBREAK AT YORKSHIRE 1924 PRE:FR	Null	Null	Null	Null	Null	Null	Null	Null	Null	Null	Null	Null	Null	Null	Null	Null	Null	1924	Null	Salmonella enterica	enterica serotype Thompson
NCTC 2275	Mycobacterium marinum	Aronson	Yes	Mycobacteriaceae	2	Terms & Conditions of Supply of Microbial Pathogens: Safety	fish;salt water fish	Ref #: 95444 Author(s): Talaat,A.M.;Reimschuessel,R.;Trucksis,M. Journal: Vet Microbiol Title: Identification of mycobacteria infecting fish to the species level using polymerase chain reaction and restriction enzyme analysis Volume: 58 Page(s): 229-37 Year: 1998 Keyword(s): GENBANK/U92088 GENBANK/U92089 GENBANK/U92090 Animals Base Sequence Conserved Sequence DNA Primers Deoxyribonuclease BamHI D…	(ATCC 927, TMC 1218) Type strain / J. D. Aronson, Philadelphia in 1926 / Salt water fish / Aronson, J. D. (1926) J. infect. Dis. 39, 315	01/01/1926	Aronson 1926 (AL)	ARONSON J D	TaxLink: S1963 (Mycobacterium marinum Aronson 1926) - Date of change: 5/02/2003	Null	It is the responsibility of the customer to ensure that their facilities comply with biosafety regulations for their own country	ATCC 927; ARONSON; DSM 44344; JCM 17638; NCIMB 1297; NCMB 1303; TMC 1218	Mycobacterium marinum	Null	Columbia blood agar, 2-6 days, 30°C, aerobic	Null	ARONSON J D 1926 J INFECT DIS 39 315	Null	Null	Null	Null	http://www.ebi.ac.uk/ena/data/view/ERS1275654	Null	>gb|AF271347|NCTC 2275|Mycobacterium marinum 16S ribosomal RNA gene, partial sequence.| gtgtgcaggtggtgc... $(document).ready(function(){ $("#lsl_ribosomalDna16s_1").click( function(){$("#ls_ribosomalDna16s_1").fadeIn(500);} );$("#close_ls_ribosomalDna16s_1").click( function(){$("#ls_ribosomalDna16s_1").fadeOut(500);} ); });>gb|AJ536032|TYPE STRAIN: DSM 44344|Mycobacterium marinum 16S rRNA gene.| …	Null	>gb|U24532|ATCC 927|Mycobacterium marinum 23S rRNA, partial sequence.| tgcgcctacaatccg... $(document).ready(function(){ $("#lsl_ribosomalDna23s_1").click( function(){$("#ls_ribosomalDna23s_1").fadeIn(500);} );$("#close_ls_ribosomalDna23s_1").click( function(){$("#ls_ribosomalDna23s_1").fadeOut(500);} ); });	Null	Null	Null	Null	Null	Null	Null	Null	Null	1926	GCA_003431655	Mycobacterium marinum	Null
NCTC 2291	Mycobacterium fortuitum	Halibut	No	Mycobacteriaceae	2	Terms & Conditions of Supply of Microbial Pathogens: Safety	fish;roe o f halibut(hippoglossus vulgaris)	Null	(ATCC 9821) A. Stanley Griffith, Cambridge in 1927 / Roe of halibut (Hippoglossus vulgaris) in 1926 / Mycobacterium tuberculosis cold blooded type / Griffith, A. S. (1930) MRC System of Bacteriology, 5, 327	01/01/1927	da Costa Cruz 1938	STANLEY-GRIFFITH A	TaxLink: S1951 (Mycobacterium fortuitum subsp. fortuitum da Costa Cruz 1938) - Date of change: 5/02/2003	Null	It is the responsibility of the customer to ensure that their facilities comply with biosafety regulations for their own country	ATCC 9821; HALIBUT	Mycobacterium fortuitum	Null	blood agar,37, aerobic	nutrient broth,37, aerobic	GRIFFITH A S 1930 MRC SYSTEM BACTERIO- LOGY 5 327	Null	Null	MYCOBACTERIUM TUB COLD BLOOD TYPE Y	Null	Null	Null	Null	Null	Null	Null	Null	Null	Null	Null	Null	Null	Null	Null	1926	Null	Mycobacterium fortuitum	Null
NCTC 2366	Streptococcus pyogenes	E 3	No	Streptococcaceae	2	Terms & Conditions of Supply of Microbial Pathogens: Safety	from a case of erysipelas	Null	G. H. Eagles, London in 1927 / Erysipelas	01/01/1927	Rosenbach 1884 (AL)	EAGLES G H	TaxLink: S2860 (Streptococcus pyogenes Rosenbach 1884) - Date of change: 5/02/2003	Serological Group AGriffith type 2	It is the responsibility of the customer to ensure that their facilities comply with biosafety regulations for their own country	E 3; S.ERYSIPELATIS	Streptococcus pyogenes	serovar group a	Columbia blood agar, 24-48 hours, 37°C, aerobic	nutrient broth,37, facultative anaerobe	Null	FROM EAGLES G H ,LISTER INSTITUTE ,LONDON	Null	Null	Null	http://www.ebi.ac.uk/ena/data/view/ERS956177	ftp://ftp.sanger.ac.uk/pub/project/pathogens/NCTC3000/...	Null	Null	Null	Null	Null	Null	Null	Null	Null	Null	Null	Null	1927	GCA_900460035	Streptococcus pyogenes	Null
NCTC 2400	Enterococcus faecalis	Rettger	No	Enterococcaceae	2	Terms & Conditions of Supply of Microbial Pathogens: Safety	Null	Null	G. Hucker, Lister Institute in 1927 / L. F. Rettger, Yale	01/01/1927	(Andrewes and Horder 1906) Schleifer and Kilpper-Bälz 1984	HUCKER G	TaxLink: S1144 (Streptococcus faecalis) - Date of change: 5/02/2003	Serological Group D	It is the responsibility of the customer to ensure that their facilities comply with biosafety regulations for their own country	RETTGER	Null	serovar group d	Columbia blood agar, 24-48 hours, 37°C, aerobic	nutrient broth,37, facultative anaerobe	Null	RECEIVED FROM PROF RETTGER THROUGH HUCKER LISTER INSTITUTE PRE:FR	Null	Null	Null	Null	Null	Null	Null	Null	Null	Null	Null	Null	Null	Null	Null	Null	Null	1927	GCA_015310925	Enterococcus faecalis	Null
NCTC 2417	Pasteurella multocida	Rabbit 105	No	Pasteurellaceae	2	Terms & Conditions of Supply of Microbial Pathogens: Safety	mammal, rabbit	Null	H. Schutze, London in 1927 / Rabbit in 1927 / Cornelius, J. T. (1929) J. path. Bact. 32, 355	01/01/1927	(Lehmann and Neumann 1899) Rosenbusch and Merchant 1939 (AL)	SCHUTZE H	TaxLink: S2224 (Pasteurella multocida subsp. multocida (Lehmann and Neumann 1899) Rosenbusch and Merchant 1939) - Date of change: 5/02/2003	Cornelius group I	It is the responsibility of the customer to ensure that their facilities comply with biosafety regulations for their own country	RABBIT 105	Pasteurella multocida	serovar cornelius group i	blood agar,37, facultative anaerobe	nutrient broth,37, facultative anaerobe	CORNELIUS J T 1929 J PATH BACT 32 355;CORNELIUS J T 1929 J PATH BACT 32	SCHUTZE H,LISTER INST,LONDON-ISLT BY MAITLAND H B,MANCHESTER PRE:FR	Null	Null	Null	Null	Null	Null	Null	Null	Null	Null	Null	Null	Null	Null	Null	Null	Null	1927	Null	Pasteurella multocida	Null
NCTC 2422	Erysipelothrix rhusiopathiae	Solly	No	Erysipelotrichaceae	2	Terms & Conditions of Supply of Microbial Pathogens: Safety	mammal, heart blood of pig with endocarditis	Null	R. V. Solly, Exeter in 1927 / Heart blood of pig with ulcerative endocarditis	01/01/1927	(Migula 1900) Buchanan 1918 (AL)	SOLLY R V	TaxLink: S1185 (Erysipelothrix rhusiopathiae (Migula 1900) Buchanan 1918) - Date of change: 5/02/2003	Null	It is the responsibility of the customer to ensure that their facilities comply with biosafety regulations for their own country	DSM 5057; SOLLY	Erysipelothrix rhusiopathiae	Null	nutrient agar,37, facultative anaerobe	nutrient broth,37, facultative anaerobe	Null	ISOLATED BY SOLLY R V EXETER	Null	Null	Null	Null	Null	Null	Null	Null	Null	Null	Null	Null	Null	Null	Null	Null	Null	1927	Null	Erysipelothrix rhusiopathiae	Null
NCTC 2446	Serratia marcescens	233925	No	Enterobacteriaceae	Null	Terms & Conditions of Supply of Microbial Pathogens: Safety	milk;isolated from milk	Null	(ATCC 4180, CN 629) Hygiene Institut, Cologne, Germany in 1927 / Milk	01/01/1927	Bizio 1823 (AL)	HYGIENE INSTITUTE	TaxLink: S7992 (Serratia marcescens subspecies marcescens bizio 1823) - Date of change: 16/06/2007 by NCTC Up to 16/06/2007: S2701 (Serratia marcescens Bizio 1823) - Date of change: 5/02/2003	Null	It is the responsibility of the customer to ensure that their facilities comply with biosafety regulations for their own country	ATCC 4180; CN 629; 233925	Serratia marcescens	Null	nutrient agar,37, facultative anaerobe	nutrient broth,37, facultative anaerobe	Null	HYGIENE INSTITUTE ,KOLN ,GERMANY	Null	Null	Null	Null	Null	Null	Null	Null	Null	Null	Null	Null	Null	Null	Null	Null	Null	1927	Null	Serratia marcescens	Null
NCTC 2477	Yersinia pseudotuberculosis	Turkey 324	No	Enterobacteriaceae	2	Terms & Conditions of Supply of Microbial Pathogens: Safety	Null	Null	H. Schutze, London in 1926 / Schutze group II type A / Beck, A. & Huck, W. (1925) Zentbl. Bakt. ParasitKde, I. Abt. Orig. 95, 330	01/01/1926	(Pfeiffer 1889) Smith and Thal 1965 (AL)	SCHUTZE H	TaxLink: S3618 (Yersinia pseudotuberculosis (Pfeiffer 1889) Smith and Thal 1965) - Date of change: 5/02/2003	Null	It is the responsibility of the customer to ensure that their facilities comply with biosafety regulations for their own country	TURKEY	Yersinia pseudotuberculosis	Null	nutrient agar,30, facultative anaerobe	nutrient broth,30, facultative anaerobe	BECK A & HUCK W 1925 ZENTBL BAKT PARASIT- KDE I ABT ORIG 95 330	ISOLATED BY BECK A & HUCK LEIPSIG - SCHUTZE H LISTER INST PRE:FR	Null	Null	Null	Null	Null	Null	Null	Null	Null	Null	Null	Null	Null	Null	Null	Null	Null	1925	Null	Yersinia pseudotuberculosis	Null
NCTC 2479	Pasteurella multocida	Hen 1330	No	Pasteurellaceae	2	Terms & Conditions of Supply of Microbial Pathogens: Safety	Null	Null	H. Schutze, London in 1928 / Pasteurella aviseptica / Cornelius, J. T. (1929) J. path. Bact. 32, 355	01/01/1928	(Lehmann and Neumann 1899) Rosenbusch and Merchant 1939 (AL)	SCHUTZE H	TaxLink: S2224 (Pasteurella multocida subsp. multocida (Lehmann and Neumann 1899) Rosenbusch and Merchant 1939) - Date of change: 5/02/2003	Cornelius group II	It is the responsibility of the customer to ensure that their facilities comply with biosafety regulations for their own country	HEN 1330	Pasteurella multocida	serovar cornelius group ii	blood agar,37, facultative anaerobe	nutrient broth,37, facultative anaerobe	CORNELIUS J T 1929 J PATH BACT 32 355	ISLT BY LEIPSIG E,SCHUTZE H,LISTER INSTITUTE,LONDON	Null	PASTEURELLA AVISEPTICA	Null	Null	Null	Null	Null	Null	Null	Null	Null	Null	Null	Null	Null	Null	Null	1928	Null	Pasteurella multocida	Null
NCTC 2481	Providencia rustigianii	Braun	No	Enterobacteriaceae	2	Terms & Conditions of Supply of Microbial Pathogens: Safety	human, from intestinal tract	Null	(ATCC 13159) H. Schutze, Lister Institute, London in 1928 / H. Braun, Frankfurt / Intestinal tract / Braun, H. & Lowenstein, F. (1924) Zentbl. Bakt. ParasitKde, I. Abt. Orig. 91, 1	01/01/1928	Hickman-Brenner et al. 1983 (ALI)	SCHUTZE H	TaxLink: S2390 (Providencia alcalifaciens (de Salles Gomes 1944) Ewing 1962) - Date of change: 5/02/2003	Null	It is the responsibility of the customer to ensure that their facilities comply with biosafety regulations for their own country	ATCC 13159	Providencia rustigianii	Null	nutrient agar nutrient broth,37, facultative anaerobe	nutrient broth,37, facultative anaerobe	BRAUN H LOWENSTEIN P 1924 ZENTBL BACT PARASIT I ABT ORIG 91 1	BRAUN H HYGIENISCHES INSTITUTE FRANKFURT	Null	PROVIDENCIA SP	Null	Null	Null	Null	Null	Null	Null	Null	Null	Null	Null	Null	Null	Null	Null	1924	Null	Providencia rustigianii	Null
NCTC 2484	Pasteurella multocida	Guinea-pig	No	Pasteurellaceae	2	Terms & Conditions of Supply of Microbial Pathogens: Safety	mammal, guinea pig in 1927	Null	(CN 3449) J. Menton, Lichfield in 1928 / Guinea-pig in 1927 / Cornelius, J. T. (1929) J. path. Bact. 32, 355	01/01/1928	(Lehmann and Neumann 1899) Rosenbusch and Merchant 1939 (AL)	MENTON J	TaxLink: S2224 (Pasteurella multocida subsp. multocida (Lehmann and Neumann 1899) Rosenbusch and Merchant 1939) - Date of change: 5/02/2003	Cornelius group I	It is the responsibility of the customer to ensure that their facilities comply with biosafety regulations for their own country	CN 3449; GUINEA-PIG	Pasteurella multocida	serovar cornelius group i	blood agar,37, facultative anaerobe	nutrient broth,37, facultative anaerobe	CORNELIUS J T 1929 J PATH BACT 32 355	MENTON J,PUBLIC HEALTH DEPARTMENT,LICHFIELD	Null	Null	Null	Null	Null	Null	Null	Null	Null	Null	Null	Null	Null	Null	Null	Null	Null	1927	Null	Pasteurella multocida	Null
NCTC 2544	Clostridium perfringens	Steele Col 5	No	Clostridiaceae	2	Terms & Conditions of Supply of Microbial Pathogens: Safety	human, infected gall bladder	Null	M. Robertson, Lister Institute, London in 1928 / Infected gall bladder	01/01/1928	(Veillon and Zuber 1898) Hauduroy et al. 1937 (AL)	ROBERTSON M	Null	Type A (See also Heat Resistant Strains at end of types A-F)	It is the responsibility of the customer to ensure that their facilities comply with biosafety regulations for their own country	STEELE COL 5	Clostridium perfringens	Null	Meat broth, 24-48 hours, 37°C, anaerobic	meat broth,37, strict anaerobe	Null	ROBERTSON M LISTER INSTITUTE LONDON	Null	Null	Null	http://www.ebi.ac.uk/ena/data/view/ERS1106921	ftp://ftp.sanger.ac.uk/pub/project/pathogens/NCTC3000/...	Null	Null	Null	Null	Alpha toxin gene positive	Null	Null	Null	Null	Null	Null	Null	1928	Null	Clostridium perfringens	Null
NCTC 2595	Bacillus pumilus	Ford 9	No	Bacillaceae	Null	Terms & Conditions of Supply of Microbial Pathogens: Safety	Null	Null	(ATCC 4520, NCIB 2595, NRS 333) W. W. Ford, Baltimore in 1928 / C. A. Laubach / Bacillus mesentericus var. flavus / Laubach, C. A. (1916) J. Bact. 1, 493	01/01/1928	Meyer and Gottheil 1901 (AL)	FORD W W	TaxLink: S430 (Bacillus pumilus Meyer and Gottheil 1901) - Date of change: 5/02/2003	Null	It is the responsibility of the customer to ensure that their facilities comply with biosafety regulations for their own country	ATCC 4520; FORD 9; NCIB 2595; NRS 333	Bacillus pumilus	Null	nutrient agar,37, aerobic	nutrient broth,37, aerobic	LAUBACH C A 1916 J BACT 1 493	JOHN HOPINKINS UNIVERSITY,BALTIMORE	Null	Null	Null	Null	Null	Null	Null	Null	Null	Null	Null	Null	Null	Null	Null	Null	Null	1916	Null	Bacillus pumilus	Null
NCTC 2596	Bacillus pumilus	Ford 10A	No	Bacillaceae	2	Terms & Conditions of Supply of Microbial Pathogens: Safety	Null	Null	W. W. Ford, Baltimore in 1928 / Kral Collection, Bacillus cohaerens / Laubach, C. A. (1916) J. Bact. 1, 493	01/01/1928	Meyer and Gottheil 1901 (AL)	FORD W W	TaxLink: S430 (Bacillus pumilus Meyer and Gottheil 1901) - Date of change: 5/02/2003	Null	It is the responsibility of the customer to ensure that their facilities comply with biosafety regulations for their own country	FORD 10A	Bacillus pumilus	Null	nutrient agar,37, aerobic	nutrient broth,37, aerobic	LAUBACH C A 1916 J BACT 1 493	JOHN HOPKINS UNIVERSITY,BALTIMORE	Null	BACILLUS COHAERENS	Null	Null	Null	Null	Null	Null	Null	Null	Null	Null	Null	Null	Null	Null	Null	1916	Null	Bacillus pumilus	Null
NCTC 2599	Bacillus cereus	Gibson 971	Yes	Bacillaceae	2	Terms & Conditions of Supply of Microbial Pathogens: Safety	Null	Ref #: 95513 Author(s): Sipos,R.;Szekely,A.J.;Palatinszky,M.;Revesz,S.;Marialigeti,K.;Nikolausz,M. Journal: FEMS Microbiol Ecol Title: Effect of primer mismatch, annealing temperature and PCR cycle number on 16S rRNA gene-targetting bacterial community analysis Volume: 60 Page(s): 341-50 Year: 2007 Remarks: In the attempt to explore complex bacterial communities of environmental samples, primers …	(Ford 13, ATCC 14579, NCIB 9373, DSM 31) Type strain / T. Gibson, Edinburgh in 163 / Lawrence, J. S. & Ford, W. (1916) J. Bact. 1, 284 / Smith, N. R. et al. (1964) J. gen. Microbiol. 34, 269	01/01/1963	Frankland and Frankland 1887 (AL)	GIBSON T	TaxLink: S394 (Bacillus cereus Frankland and Frankland 1887) - Date of change: 5/02/2003	Null	It is the responsibility of the customer to ensure that their facilities comply with biosafety regulations for their own country	ATCC 14579; CCM 2010; DSM 31; FORD 13; GIBSON 971; LMG 6923; NCIB 9373; NCIB 9373	Bacillus cereus	Null	Nutrient agar, 24 hours, 30°C, aerobic	nutrient broth,37, facultative anaerobe	LAWRENCE J S & FORD W 1916 J BACT 1 284;SMITH N R ET AL 1964 J GEN	EDINBURGH SCHOOL OF AGRIC	>gb|AB190226|ATCC 14579|Bacillus cereus gyrB gene for gyraseB, complete cds, strain:ATCC14579.| atggaacaaaagcaa... $(document).ready(function(){ $("#lsl_miscellaneousSequences_1").click( function(){$("#ls_miscellaneousSequences_1").fadeIn(500);} );$("#close_ls_miscellaneousSequences_1").click( function(){$("#ls_miscellaneousSequences_1").fadeOut(500);} ); });	Null	Null	http://www.ebi.ac.uk/ena/data/view/ERS980037	ftp://ftp.sanger.ac.uk/pub/project/pathogens/NCTC3000/...	>gb|AF290547|ATCC14579|Bacillus cereus strain ATCC14579 16S ribosomal RNA gene, partialsequence.| cctggctcaggatga... $(document).ready(function(){ $("#lsl_ribosomalDna16s_1").click( function(){$("#ls_ribosomalDna16s_1").fadeIn(500);} );$("#close_ls_ribosomalDna16s_1").click( function(){$("#ls_ribosomalDna16s_1").fadeOut(500);} ); });>gb|X94448|DSM31|B.cereus 23S rDNA and 16S-23S spacer region.| t…	Null	>gb|X94448|DSM31|B.cereus 23S rDNA and 16S-23S spacer region.| tgaagtcgtaacaag... $(document).ready(function(){ $("#lsl_ribosomalDna23s_1").click( function(){$("#ls_ribosomalDna23s_1").fadeIn(500);} );$("#close_ls_ribosomalDna23s_1").click( function(){$("#ls_ribosomalDna23s_1").fadeOut(500);} ); });>gb|X89896|DSM 31|B.cereus DNA for 16S and 23S rRNA and spacer region.| gaagtcgtaacaagg... $(docume…	Null	Null	Null	Null	Null	Null	Null	Null	Null	1916	GCA_900445355	Bacillus cereus	Null
NCTC 2603	Bacillus cereus	Ford 17	No	Bacillaceae	2	Terms & Conditions of Supply of Microbial Pathogens: Safety	Null	Null	(N. R. Smith 935) W. W. Ford, Baltimore in 1928 / C. A. Laubach / Bacillus prausnitzii / Ford, W. W. (1916) J. Bact. 1, 493	01/01/1928	FLUGGE 1886	FORD W W	TaxLink: S394 (Bacillus cereus Frankland and Frankland 1887) - Date of change: 5/02/2003	Null	It is the responsibility of the customer to ensure that their facilities comply with biosafety regulations for their own country	ATCC 10206; FORD 17; N R SMITH 935; NCIB 8096; NRS 936	Bacillus mycoides	Null	nutrient agar,37, facultative anaerobe	nutrient broth,37, facultative anaerobe	FORD W W 1916 J BACT 1 493	ISOLATED BY LAUBACH C A	Null	BACILLUS CEREUS, FRANKLAND AND FRANKLAND 1887	Null	Null	Null	>gb|AF267905|ATCC10206|Bacillus mycoides strain ATCC10206 16S-23S ribosomal RNA intergenicspacer, partial sequence.| atggagaattgatga... $(document).ready(function(){ $("#lsl_ribosomalDna16s_1").click( function(){$("#ls_ribosomalDna16s_1").fadeIn(500);} );$("#close_ls_ribosomalDna16s_1").click( function(){$("#ls_ribosomalDna16s_1").fadeOut(500);} ); });	Null	>gb|AF267883|ATCC10206|Bacillus mycoides strain ATCC10206 23S ribosomal RNA gene, completesequence.| ggttaagttagaaag... $(document).ready(function(){ $("#lsl_ribosomalDna23s_1").click( function(){$("#ls_ribosomalDna23s_1").fadeIn(500);} );$("#close_ls_ribosomalDna23s_1").click( function(){$("#ls_ribosomalDna23s_1").fadeOut(500);} ); });>gb|AF267905|ATCC10206|Bacillus mycoides strain ATCC10206 16S…	variety mycoides	Null	Null	Null	Null	Null	Null	Null	Null	1916	Null	Bacillus cereus	Null
NCTC 2608	Bacillus sphaericus	Ford 24D	No	Bacillaceae	2	Terms & Conditions of Supply of Microbial Pathogens: Safety	soil	Ref #: 2297 Author(s): Krych,V.K.;Johnson,J.L.;Yousten,A.A. Journal: Int. J. Syst. Bacteriol. Title: Deoxyribonucleic acid homologies among strains of Bacillus sphaericus. Volume: 30 Page(s): 476-484 Year: 1980--Ref #: 2459 Author(s): deBarjac,H.;Veran,M.;CosmaoDumanoir,V. Journal: Ann. Microbiol. (Inst. Pasteur) Title: Charactérisation biochimique et sérologique de souches de Bacillus sphaericus…	(N. R. Smith 339, ATCC 7054) W. W. Ford, Baltimore in 1928 / Bacillus fusiformis /Soil in 1916 / Ford, W.W. (1916) J.Bact. 1, 493	01/01/1928	Meyer and Neide 1904 (AL)	FORD W W	TaxLink: S434 (Lysinibacillus sphaericus (meyer and neide 1904) ahmed et al. 2007) - Date of change: 16/06/2007 by NCTC Up to 16/06/2007: ? (NCTC 2608) - Date of change: 04/02/2003	Null	It is the responsibility of the customer to ensure that their facilities comply with biosafety regulations for their own country	ATCC 7054; DSM 493; FORD 24D; N R SMITH 339	Bacillus sphaericus	Null	nutrient agar,37, facultative anaerobe	nutrient broth,37, facultative anaerobe	FORD W W 1916 J BACT 1 493	JOHN HOPKINS HOSPITAL,BALTIMORE	Null	Null	Null	Null	Null	Null	Null	Null	Null	Null	Null	Null	Null	Null	Null	Null	Null	1916	Null	Bacillus sphaericus	Null
NCTC 2609	Bacillus sphaericus	Ford 25	No	Bacillaceae	2	Terms & Conditions of Supply of Microbial Pathogens: Safety	soil	Null	(ATCC 4525, NCIB 8218) W. W. Ford, Baltimore in 1928 / Bacillus pseudotetanus / Soil in 1916 / Ford, W. W. (1916) J. Bact. 1, 493	01/01/1928	Meyer and Neide 1904 (AL)	FORD W W	TaxLink: S434 (Lysinibacillus sphaericus (meyer and neide 1904) ahmed et al. 2007) - Date of change: 16/06/2007 by NCTCUp to 16/06/2007: ? (NCTC 2609) - Date of change: 04/02/2003	Null	It is the responsibility of the customer to ensure that their facilities comply with biosafety regulations for their own country	ATCC 4525; FORD 25; NCIB 8218	Bacillus sphaericus	Null	nutrient agar,37, aerobic	nutrient broth,37, aerobic	FORD W W 1916 J BACT 1 493	JOHN HOPKINS HOSPITAL,BALTIMORE	Null	BACILLUS PSEUDOTETANUS X	Null	Null	Null	Null	Null	Null	Null	Null	Null	Null	Null	Null	Null	Null	Null	1916	Null	Bacillus sphaericus	Null
NCTC 2610	Bacillus circulans	Ford 26	Yes	Bacillaceae	2	Terms & Conditions of Supply of Microbial Pathogens: Safety	soil	Ref #: 22093 Author(s): Xu,D.;Cote,J.C. Journal: Int J Syst Evol Microbiol Title: Phylogenetic relationships between Bacillus species and related genera inferred from comparison of 3' end 16S rDNA and 5' end 16S-23S ITS nucleotide sequences Volume: 53 Page(s): 695-704 Year: 2003 Keyword(s): GENBANK/AF478062 GENBANK/AF478063 GENBANK/AF478064 GENBANK/AF478065 GENBANK/AF478066 GENBANK/AF478067 GENBA…	(ATCC 4513, NCIB 9374) Type strain / W. W. Ford, Baltimore in 1928 / Redeposited by T. Gibson, Edinburgh in 1963 / Soil / Ford, W. W. (1916) J. Bact. 1, 493 / Smith, N. R. et al. (1964) J. gen. Microbiol. 34, 269	01/01/1963	Jordan 1890 (AL)	GIBSON T	TaxLink: S396 (Bacillus circulans Jordan 1890) - Date of change: 5/02/2003	Null	It is the responsibility of the customer to ensure that their facilities comply with biosafety regulations for their own country	ATCC 4513; CCM 2048; DSM 11; FORD 26; JCM 2504; LMG 13261; NCIB 9374	Bacillus circulans	Null	Nutrient agar, 24-48 hours, 37°C, aerobic	nutrient broth,37, facultative anaerobe	FORD W W 1916 J BACT 1 493;SMITH N R ET AL 1964 J GEN MICROBIOL 34 269	ISOLATED BY FORD W W BALTIMORE IN 1928-GIBSON T EDINBURGH PRE:FR	Null	Null	Null	http://www.ebi.ac.uk/ena/data/view/ERS1201845	Null	>gb|AF478111|ATCC 4513|Bacillus circulans subsp. circulans clone Bcir-1R 16S ribosomal RNAgene, partial sequence; 16S-23S internal transcribed spacer,complete sequence; and 23S ribosomal RNA gene, partial sequence.| atgccgcggtgaata... $(document).ready(function(){ $("#lsl_ribosomalDna16s_1").click( function(){$("#ls_ribosomalDna16s_1").fadeIn(500);} );$("#close_ls_ribosomalDna16s_1").click( funct…	Null	>gb|AF478111|ATCC 4513|Bacillus circulans subsp. circulans clone Bcir-1R 16S ribosomal RNAgene, partial sequence; 16S-23S internal transcribed spacer,complete sequence; and 23S ribosomal RNA gene, partial sequence.| atgccgcggtgaata... $(document).ready(function(){ $("#lsl_ribosomalDna23s_1").click( function(){$("#ls_ribosomalDna23s_1").fadeIn(500);} );$("#close_ls_ribosomalDna23s_1").click( funct…	Null	Null	Null	Null	Null	Null	Null	Null	Null	1928	GCA_900445325	Bacillus circulans	Null
NCTC 2611	Brevibacillus brevis	Ford 27B	Yes	Paenibacillaceae	2	Terms & Conditions of Supply of Microbial Pathogens: Safety	Null	Ref #: 20136 Author(s): Shida,O.;Takagi,H.;Kadowaki,K.;Komagata,K. Journal: Int J Syst Bacteriol Title: Proposal for two new genera, Brevibacillus gen. nov. and Aneurinibacillus gen. nov Volume: 46 Page(s): 939-46 Year: 1996 Keyword(s): GENBANK/D78454 GENBANK/D78455 GENBANK/D78456 GENBANK/D78457 GENBANK/D78458 GENBANK/D78459 GENBANK/D78460 GENBANK/D78461 GENBANK/D78462 GENBANK/D78463 GENBANK/D784…	(N. R. Smith 604, Porter, ATCC 8246, NCIB 9372) Type strain / T. Gibson, Edinburgh in 1963 / Ford, W. W. (1916) J. Bact. 1, 522 / Smith, N. et al. (1952) USDA Agr. Monogr. No. 16, 119 / Smith, N. R. et al. (1964) J. gen. Microbiol. 34, 269	01/01/1963	(Migula 1900) Shida et al. 1996	GIBSON T	TaxLink: S393 (Bacillus brevis) - Date of change: 5/02/2003	Null	It is the responsibility of the customer to ensure that their facilities comply with biosafety regulations for their own country	ATCC 8246; CCM 2050; DSM 30; FORD 27B; JCM 2503; LMG 16703; N R SMITH 604; NCIB 9372; PORTER	Bacillus brevis	Null	Columbia blood agar, 24-48 hours, 30°C, aerobic	nutrient broth,37, facultative anaerobe	SMITH N R ET AL 1952 USDA AGRT MONOGR 16 119;FORD W W 1916 J BACT 1	ISOLATED BY FORD W W,1916	Null	Null	Null	http://www.ebi.ac.uk/ena/data/view/ERS1178935	Null	>gb|AB101593|DSM30T|Brevibacillus brevis gene for 16S rRNA, partial sequence.| cgaacgctggcggcg... $(document).ready(function(){ $("#lsl_ribosomalDna16s_1").click( function(){$("#ls_ribosomalDna16s_1").fadeIn(500);} );$("#close_ls_ribosomalDna16s_1").click( function(){$("#ls_ribosomalDna16s_1").fadeOut(500);} ); });>gb|AF478094|ATCC 8246|Brevibacillus brevis clone JG-1F 16S ribosomal RNA gene, and…	Null	>gb|AF478094|ATCC 8246|Brevibacillus brevis clone JG-1F 16S ribosomal RNA gene, and16S-23S internal transcribed spacer, partial sequence.| atgccgcggtgaata... $(document).ready(function(){ $("#lsl_ribosomalDna23s_1").click( function(){$("#ls_ribosomalDna23s_1").fadeIn(500);} );$("#close_ls_ribosomalDna23s_1").click( function(){$("#ls_ribosomalDna23s_1").fadeOut(500);} ); });	Null	Null	Null	Null	Null	Null	Null	Null	Null	1916	GCA_900637055	Brevibacillus brevis	Null
NCTC 2613	Brevibacillus laterosporus	Ford 29	Yes	Paenibacillaceae	2	Terms & Conditions of Supply of Microbial Pathogens: Safety	soil freshwater	Null	(ATCC 4517, NCIB 8214, NCIB 8215, NRS 340, NRS 882) W. W. Ford, Baltimore in 1928 / C. A. Laubach in 1916 / Soil and water in 1916 / Ford, W. W. (1916) J. Bact. 1, 493	01/01/1928	(Laubach 1916) Shida et al. 1996	FORD W W	TaxLink: S411 (Bacillus laterosporus) - Date of change: 5/02/2003	Null	It is the responsibility of the customer to ensure that their facilities comply with biosafety regulations for their own country	ATCC 4517; ATCC 64; FORD 29; NCIB 8214; NCIB 8215; NRS 340; NRS 882	Bacillus laterosporus	Null	nutrient agar,37, facultative anaerobe	nutrient broth,37, facultative anaerobe	FORD W W 1916 J BACT 1 493	ISOLATED IN 1916 BY LAUBACH-FORD W W BALTIMORE USA	Null	Null	Null	Null	Null	Null	Null	Null	Null	Null	Null	Null	Null	Null	Null	Null	Null	1916	Null	Brevibacillus laterosporus	Null
NCTC 2620	Bacillus anthracis	Hankow hide	No	Bacillaceae	3	Terms & Conditions of Supply of Microbial Pathogens: Safety	chinese hide	Null	M. Robertson, London in 1928 / Chinese hide	01/01/1928	Cohn 1872 (AL)	ROBERTSON M	TaxLink: S387 (Bacillus anthracis Cohn 1872) - Date of change: 5/02/2003	Null	It is the responsibility of the customer to ensure that their facilities comply with biosafety regulations for their own country	HANKOW HIDE	Bacillus anthracis	Null	nutrient agar,37, aerobic	nutrient broth,37, aerobic	Null	LEATHER RESEARCH ASS,LISTER INSTITUTE,LONDON	Null	Null	Null	Null	Null	Null	This pathogen is listed as a specified animal pathogen according to The Specified Animal Pathogens Order 2008. As such a SAPO licence is required to possess or work on this pathogen and is the responsibility of the customer to obtain from the HSE (UK only) The regulation of specified animal pathogens	Null	Null	Null	Null	Null	Null	Null	Null	Null	Null	1928	Null	Bacillus anthracis	Null
NCTC 2665	Micrococcus luteus	2665	Yes	Micrococcaceae	2	Terms & Conditions of Supply of Microbial Pathogens: Safety	Null	Ref #: 95459 Author(s): Regensburger,A.;Ludwig,W.;Frank,R.;Blocker,H.;Schleifer,K.H. Journal: Nucleic Acids Res Title: Complete nucleotide sequence of a 23S ribosomal RNA gene from Micrococcus luteus Volume: 16 Page(s): 2344 Year: 1988 Keyword(s): GENBANK/X06484 Base Sequence DNA, Ribosomal/*genetics Micrococcus/*genetics Molecular Sequence Data RNA, Ribosomal/*genetics RNA, Ribosomal, 23S/*genet…	(ATCC 15307, DSM 20030, CN 3475) Type strain / A. Fleming in 1928 / Lysozyme sensitive / Micrococcus lysodeikticus / Fleming, A. (1929) Lancet, i, 217	01/01/1928	(Schroeter 1872) Cohn 1872 (AL)	FLEMING A	TaxLink: S1860 (Micrococcus luteus (Schroeter 1872) Cohn 1872 emend. Wieser et al. 2002) - Date of change: 5/02/2003	Null	It is the responsibility of the customer to ensure that their facilities comply with biosafety regulations for their own country	ATCC 15307; ATCC 4698; CCM 169; CN 3475; DSM 20030; NCIB 9278; WDCM 00111	Micrococcus luteus	Null	Nutrient agar, 24-48 hours, 30°C, aerobic	nutrient broth,37, aerobic	FLEMING A 1929 LANCET 1 217	Null	Null	Null	Null	http://www.ebi.ac.uk/ena/data/view/ERS1054576	ftp://ftp.sanger.ac.uk/pub/project/pathogens/NCTC3000/...	>gb|AJ536198|TYPE STRAIN: DSM 20030|Micrococcus luteus 16S rRNA gene, type strain DSM 20030T.| ggctcaggatgaacg... $(document).ready(function(){ $("#lsl_ribosomalDna16s_1").click( function(){$("#ls_ribosomalDna16s_1").fadeIn(500);} );$("#close_ls_ribosomalDna16s_1").click( function(){$("#ls_ribosomalDna16s_1").fadeOut(500);} ); });>gb|AF542073|ATCC 4698|Micrococcus luteus 16S ribosomal RNA gene, p…	Null	>gb|X06484 S44491|DSM 20030|Micrococcus luteus 23S rRNA gene.| gtgaaagtttccaag... $(document).ready(function(){ $("#lsl_ribosomalDna23s_1").click( function(){$("#ls_ribosomalDna23s_1").fadeIn(500);} );$("#close_ls_ribosomalDna23s_1").click( function(){$("#ls_ribosomalDna23s_1").fadeOut(500);} ); });	Null	Null	Null	Null	Null	Null	Null	Null	Null	1928	GCA_900475555	Micrococcus luteus	Null
NCTC 2669	Staphylococcus aureus	Bundaberg	No	Staphylococcaceae	2	Terms & Conditions of Supply of Microbial Pathogens: Safety	human, innoculation infection	Null	(ATCC 19571) C. H. Kelleway, Melbourne in 1928 / Inoculation infection in 1928	01/01/1928	Rosenbach 1884 (AL)	KELLEWAY C H	TaxLink: S2775 (Staphylococcus aureus subsp. aureus Rosenbach 1884) - Date of change: 5/02/2003	MecA and MecC Negative	It is the responsibility of the customer to ensure that their facilities comply with biosafety regulations for their own country	ATCC 19571; BUNDABERG	Staphylococcus aureus	Null	Nutrient agar, 24-48 hours, 37°C, aerobic	nutrient broth,37, facultative anaerobe	Null	Null	Null	Null	Null	http://www.ebi.ac.uk/ena/data/view/ERS812507	ftp://ftp.sanger.ac.uk/pub/project/pathogens/NCTC3000/d...	Null	Null	Null	Null	Null	Null	Null	Null	Null	Null	Null	Null	1928	GCA_900457975	Staphylococcus aureus	Null
NCTC 2670	Shigella sp.	Gettings bacillus	No	Enterobacteriaceae	2	Terms & Conditions of Supply of Microbial Pathogens: Safety	not recorded	Null	D. Kalic, Lister institute, London in 1928 / Shigella dysenteriae / Andrewes, F. W. & Inman, A. C. (1919) Spec. Rep. Ser. Med. Res. Coun. No. 42	01/01/1928	Castellani and Chalmers 1919	KALIC D	TaxLink: G2712 (Shigella Castellani and Chalmers 1919) - Date of change: 5/02/2003	Null	It is the responsibility of the customer to ensure that their facilities comply with biosafety regulations for their own country	GETTINGS	Shigella sp.	Null	nutrient agar,37, facultative anaerobe	nutrient broth,37, facultative anaerobe	ANDREWES F W & INMAN A C 1919 SPEC.REP.SER.MED. RES.COUN. 42	FROM KALIC D ,LISTER INSTITUTE ,LONDON ,1928	Null	SHIGELLA DYSENTERIAE, (SHIGA 1898) CASTELLANI AND CHALMERS 1919	Null	Null	Null	Null	Null	Null	Null	Null	Null	Null	Null	Null	Null	Null	Null	1928	Null	Shigella sp.	Null
NCTC 2676	Kocuria rosea	ATCC 998	No	Micrococcaceae	2	Terms & Conditions of Supply of Microbial Pathogens: Safety	Null	Null	(KMA) ATCC in 1931 / R. S. Breed, New York / Pribram Collection / Piorkowski / Micrococcus agilis / Sneath, P. H. A. & Skerman, V. B. D. (1966) Int. J. syst. Bact. 16, 1	01/01/1931	(Flügge 1886) Stackebrandt et al. 1995	ATCC	TaxLink: S1863 (Micrococcus roseus) - Date of change: 5/02/2003	Null	It is the responsibility of the customer to ensure that their facilities comply with biosafety regulations for their own country	ATCC 998	Micrococcus roseus	Null	nutrient agar,37, facultative anaerobe	nutrient broth,37, facultative anaerobe	SNEATH P H A & SKERMAN V B D 1966 INT J SYST BACT 16 1	BREED R S,NEW YORK-PRIBRAM COLLECTION-ISLT PIORKOWSKI,BERLIN PRE:FR	Null	Null	Null	Null	Null	Null	Null	Null	Null	Null	Null	Null	Null	Null	Null	Null	Null	1931	Null	Kocuria rosea	Null
NCTC 2705	Enterococcus faecalis	Hucker 15	No	Enterococcaceae	2	Terms & Conditions of Supply of Microbial Pathogens: Safety	mammal, found in udder of cows	Null	G.J. Hucker in 1927 / S. Orla-Jensen, Copenhagen / Orla-Jensen, S. (1919) The Lactic Acid Bacteria. Andr. Fred. Host & Son	01/01/1927	(Andrewes and Horder 1906) Schleifer and Kilpper-Bälz 1984	HUCKER G J	TaxLink: S1144 (Streptococcus faecalis) - Date of change: 5/02/2003	var. liquefaciens	It is the responsibility of the customer to ensure that their facilities comply with biosafety regulations for their own country	HUCKER 15	Enterococcus faecalis	Null	Columbia blood agar, 24-48 hours, 37°C, aerobic	nutrient broth,37, facultative anaerobe	ORLA-JENSEN S 1919 LACTIC ACID BACTERIA ANDR FRED HOST & SON	ISOLATED BY ORLA-JENSEN S COPENHAGEN	Null	Null	Null	http://www.ebi.ac.uk/ena/data/view/ERS1066618	ftp://ftp.sanger.ac.uk/pub/project/pathogens/NCTC3000/...	Null	Null	Null	variety liquefaciens	Null	Null	Null	Null	Null	Null	Null	Null	1919	GCA_900447885	Enterococcus faecalis	Null
NCTC 2771	Pasteurella multocida	5985	No	Pasteurellaceae	2	Terms & Conditions of Supply of Microbial Pathogens: Safety	mammal, cat blood	Null	(CN 3452) T. Hare, London in 1928 / Cat in 1928	01/01/1928	(Lehmann and Neumann 1899) Rosenbusch and Merchant 1939 (AL)	HARE T	TaxLink: S2224 (Pasteurella multocida subsp. multocida (Lehmann and Neumann 1899) Rosenbusch and Merchant 1939) - Date of change: 5/02/2003	Null	It is the responsibility of the customer to ensure that their facilities comply with biosafety regulations for their own country	CN 3452; 5985	Pasteurella multocida	Null	blood agar,37, facultative anaerobe	nutrient broth,37, facultative anaerobe	Null	ISOLATED BY HARE T, ROYAL VETERINARY COLLEGE	Null	Null	Null	Null	Null	Null	Null	Null	Null	Null	Null	Null	Null	Null	Null	Null	Null	1928	Null	Pasteurella multocida	Null
NCTC 2815	Morganella morganii	Green-billed toucan	No	Enterobacteriaceae	2	Terms & Conditions of Supply of Microbial Pathogens: Safety	bird;dysentry green-billed toucan	Null	(ATCC 23585) R. Lovell, London in 1929 / Dysentery, green-billed toucan (Ramphastos dicolorus ) in 1928 / Lovell, R. (1929) J. path. Bact. 32, 79	01/01/1929	(Winslow et al. 1919) Fulton 1943	LOVELL R	TaxLink: S4475 (Proteus morganii morganii) - Date of change: 5/02/2003	Null	It is the responsibility of the customer to ensure that their facilities comply with biosafety regulations for their own country	ATCC 23585; GREEN-BILLED TOUCAN	Morganella morganii	Null	nutrient agar,37, facultative anaerobe	nutrient broth,37, facultative anaerobe	LOVELL R 1929 J PATH BACT 32 79	Null	Null	Null	Null	Null	Null	Null	Null	Null	Null	Null	Null	Null	Null	Null	Null	Null	Null	1928	Null	Morganella morganii	Null
NCTC 2818	Morganella morganii	Pine Snake, 1	No	Enterobacteriaceae	2	Terms & Conditions of Supply of Microbial Pathogens: Safety	reptile;blood of pine snake	Null	(ATCC 8076b) R. Lovell in 1929 / Blood of pine snake (Pituophis melanoleucus) in 1928 / Lovell, R. (1929) J. path. Bact. 32, 79	01/01/1929	(Winslow et al. 1919) Fulton 1943	LOVELL R	TaxLink: S4475 (Proteus morganii morganii) - Date of change: 5/02/2003	Null	It is the responsibility of the customer to ensure that their facilities comply with biosafety regulations for their own country	ATCC 8076B; PINE SNAKE 1	Morganella morganii	Null	nutrient agar,37, facultative anaerobe	nutrient broth,37, facultative anaerobe	Null	Null	Null	Null	Null	Null	Null	Null	Null	Null	Null	Null	Null	Null	Null	Null	Null	Null	Null	1928	Null	Morganella morganii	Null
NCTC 2836	Clostridium perfringens	13 Zeissler	No	Clostridiaceae	2	Terms & Conditions of Supply of Microbial Pathogens: Safety	Null	Null	M. Robertson, Lister Institute, London in 1929 / J. Zeissler, Altona, Germany	01/01/1929	(Veillon and Zuber 1898) Hauduroy et al. 1937 (AL)	ROBERTSON M	Null	Type A (See also Heat Resistant Strains at end of types A-F)	It is the responsibility of the customer to ensure that their facilities comply with biosafety regulations for their own country	13 ZEISSLER	Clostridium perfringens	Null	Blood agar,37C, strict anaerobe	Meat broth,37, strict anaerobe	Null	ROBERTSON M LISTER INST REC CULTURE FROM ZEISSLER J ALTONA PRE:FR	Null	Null	Null	Null	Null	Null	Null	Null	Null	Alpha toxin gene positive, beta2 toxin gene positive	Null	Null	Null	Null	Null	Null	Null	1929	Null	Clostridium perfringens	Null
NCTC 2837	Clostridium perfringens	40 Zeissler	No	Clostridiaceae	2	Terms & Conditions of Supply of Microbial Pathogens: Safety	Null	Null	M. Robertson, Lister Institute, London in 1929 / J. Zeissler, Altona, Germany	01/01/1929	(Veillon and Zuber 1898) Hauduroy et al. 1937 (AL)	ROBERTSON M	Null	Type A (See also Heat Resistant Strains at end of types A-F)	It is the responsibility of the customer to ensure that their facilities comply with biosafety regulations for their own country	40 ZEISSLER	Clostridium perfringens	Null	Fastidious anaerobe agar, 48 hours, 37°C, anaerobic	Meat broth,37C, strict anaerobe	Null	ROBERTSON M LISTER INST REC CULTURE FROM ZEISSLER J ALTONA PRE:FR	Null	Null	Null	http://www.ebi.ac.uk/ena/data/view/ERS1211593	Null	Null	Null	Null	Null	Alpha toxin gene positive	Null	Null	Null	Null	Null	Null	Null	1929	GCA_900478015	Clostridium perfringens	Null
NCTC 2847	Serratia marcescens	K 5	No	Enterobacteriaceae	2	Terms & Conditions of Supply of Microbial Pathogens: Safety	mammal, isolated from ape alimentary tract india	Null	(ATCC 4002, CCM 635) R. S. Breed, New York in 1922 / Kral Collection in 1904 / R. Koch / Gut of ape, India in 1884 / Breed, R. S. & Breed, M. E. (1926) J. Bact. 11, 76 / Pederson, C. S. & Breed, R. S. (1928) J. Bact. 16, 163	01/01/1922	Bizio 1823 (AL)	BREED R S	TaxLink: S7992 (Serratia marcescens subspecies marcescens bizio 1823) - Date of change: 16/06/2007 by NCTC Up to 16/06/2007: S2701 (Serratia marcescens Bizio 1823) - Date of change: 5/02/2003	Null	It is the responsibility of the customer to ensure that their facilities comply with biosafety regulations for their own country	ATCC 4002; CCM 635; K 5	Serratia marcescens	Null	nutrient agar,37, facultative anaerobe	nutrient broth,37, facultative anaerobe	BREED R S & BREED M E 1926 J. BACT. 11 76; PEDERSON C S & BREED R S 1928	ISOLATED BY KOCH R ,KRAL COLLECTION 1904 ,N.Y. AGR.EXP.STN. PRE:FR	Null	CHROMOBACTERIUM INDICUM-RUBRUM, BIZIO, 1823	Null	Null	Null	Null	Null	Null	Null	Null	Null	Null	Null	Null	Null	Null	Null	1904	Null	Serratia marcescens	Null
NCTC 2868	Yersinia pestis	Bombay 1	No	Enterobacteriaceae	3	Terms & Conditions of Supply of Microbial Pathogens: Safety	blood culture	Null	Haffkine Institute, Bombay in 1928 / Blood, Bombay in 1928	01/01/1928	(Lehmann and Neumann 1896) van Loghem 1944 (AL)	HAFFKINE INST	TaxLink: S3616 (Yersinia pestis (Lehmann and Neumann 1896) van Loghem 1944) - Date of change: 5/02/2003	Null	It is the responsibility of the customer to ensure that their facilities comply with biosafety regulations for their own country	BOMBAY 1	Yersinia pestis	Null	blood agar,30, facultative anaerobe	nutrient broth,30, facultative anaerobe	Null	Null	Null	Null	Null	Null	Null	Null	Null	Null	Null	Null	Null	Null	Null	Null	Null	Null	Null	1928	Null	Yersinia pestis	Null
NCTC 2891	Mycobacterium fortuitum	2891	No	Mycobacteriaceae	2	Terms & Conditions of Supply of Microbial Pathogens: Safety	amphibian;frog	Null	ATCC in 1929 / Hygiene Laboratory, Washington in 1925 / Frog / Mycobacterium ranae / Gordon, R. E. & Mihm, J. M. (1959) J. gen. Microbiol. 21, 736	01/01/1929	da Costa Cruz 1938	ATCC	TaxLink: S1951 (Mycobacterium fortuitum subsp. fortuitum da Costa Cruz 1938) - Date of change: 5/02/2003	Null	It is the responsibility of the customer to ensure that their facilities comply with biosafety regulations for their own country	M.RANAE	Mycobacterium fortuitum	Null	glucose agar,30, aerobic	nutrient broth,30, aerobic	GORDON R E & MIHM J M 1959 J GEN MICROBIOL 21 736	ISOLATED AT HYGIENE LAB WASHINGTON IN 1925	Null	Null	Null	Null	Null	Null	Null	Null	Null	Null	Null	Null	Null	Null	Null	Null	Null	1925	Null	Mycobacterium fortuitum	Null
NCTC 2896	Proteus mirabilis	Minced heart	No	Enterobacteriaceae	2	Terms & Conditions of Supply of Microbial Pathogens: Safety	from minced heart,food	Null	G. Forbes, London in 1929 / Minced heart, food in 1929	01/01/1929	Hauser 1885 (AL)	FORBES G	TaxLink: S2381 (Proteus mirabilis Hauser 1885) - Date of change: 5/02/2003	Null	It is the responsibility of the customer to ensure that their facilities comply with biosafety regulations for their own country	MINCED HEART	Proteus mirabilis	Null	nutrient agar,37, facultative anaerobe	nutrient broth,37, facultative anaerobe	Null	Null	Null	Null	Null	Null	Null	Null	Null	Null	Null	Null	Null	Null	Null	Null	Null	Null	Null	1929	Null	Proteus mirabilis	Null
NCTC 2908	Clostridium novyi	Hall 140	No	Clostridiaceae	2	Terms & Conditions of Supply of Microbial Pathogens: Safety	Null	Null	I. C. Hall, University of Colorado in 1929 / M. Weinberg, Paris in 1921 / Hall, I. C. (1922) J. infect. Dis. 30, 445	01/01/1929	(Migula 1894) Bergey et al. 1923	HALL I C	TaxLink: S875 (Clostridium novyi (Migula 1894) Bergey et al. 1923) - Date of change: 5/02/2003	Type A	It is the responsibility of the customer to ensure that their facilities comply with biosafety regulations for their own country	HALL 140	Clostridium novyi	Null	meat broth,37, strict anaerobe	meat broth,37, strict anaerobe	HALL I C 1922 J INFECT DIS 30 445	ISOLATED BY WEINBERG M PARIS 1921-HALL I C UNIV OF COLORADO PRE:FR	Null	Null	Null	Null	Null	Null	Null	Null	Null	Null	Null	Null	Null	Null	Null	Null	Null	1921	Null	Clostridium novyi	Null
NCTC 2909	Clostridium cochlearium	446 Ivan Hall	No	Clostridiaceae	2	Terms & Conditions of Supply of Microbial Pathogens: Safety	from saliva	Ref #: 1935 Author(s): Nakamura,S.;Okado,I.;Abe,T.;Nishida,S. Journal: J. Gen. Microbiol. Title: Taxonomy of Clostridium tetani and related species. Volume: 113 Page(s): 29-35 Year: 1979--Ref #: 3214 Author(s): Hall,I.C. Journal: J. Infect. Dis. Volume: 30 Page(s): 445 Year: 1922--Ref #: 3215 Author(s): Gottwald,M.;Hippe,H.;Gottschalk,G. Journal: Appl. Environ. Microbiol. Title: Formation of n-bu…	(ATCC 19407) / Suggested working type / I. C. Hall in 1929 / Saliva / Sneath, P. H. A. & Skerman, V. B. D. (1966) Int. J. syst. Bact. 16, 1 / Wilde, E. et al. (1989) Int. J. syst. Bact. 39, 127	01/01/1929	(Douglas et al. 1919) Bergey et al. 1923	HALL I C	TaxLink: S914 (Clostridium tetanomorphum Wilde et al. 1989) - Date of change: 5/02/2003	See also Clostridium lentoputrescens	It is the responsibility of the customer to ensure that their facilities comply with biosafety regulations for their own country	ATCC 19407; DSM 3588; 446 IVAN HALL	Clostridium cochlearium	Null	neo-peptone agar,37, strict anaerobe	meat broth,37, strict anaerobe	SNEATH P H A & SKERMAN V B D 1966 INT J SYST BACT 16 1	Null	Null	Null	Null	Null	Null	Null	Null	Null	Null	Null	Null	Null	Null	Null	Null	Null	Null	1929	GCA_900446985	Clostridium cochlearium	Null
NCTC 2914	Clostridium bifermentans	50	No	Clostridiaceae	2	Terms & Conditions of Supply of Microbial Pathogens: Safety	mammal, heart blood of rabbit	Null	(CN 4788) I. C. Hall, University of Colorado in 1929 / Redeposited by N. Hayward, Watford in 1944 / Heart blood of rabbit / Hall, I. C. (1922) J. Infect. Dis. 30, 445	01/01/1929	(Weinberg and Seguin 1918) Bergey et al. 1923 (AL)	HALL I C	TaxLink: S828 (Clostridium bifermentans (Weinberg and Seguin 1918) Bergey et al. 1923) - Date of change: 5/02/2003	Null	It is the responsibility of the customer to ensure that their facilities comply with biosafety regulations for their own country	CN 4788; 50	Clostridium bifermentans	Null	2%neopeptone+blood ano2,37, strict anaerobe	viand leur ano2,37, strict anaerobe	HALL I C 1922 J INFECT DIS 30 445	PURIFIED & REDEPOSITED BY HAYWARD N C PATH LAB WATFORD 1944 PRE:FR	Null	BACILLUS BIFERMENTANS	Null	Null	Null	Null	Null	Null	Null	Null	Null	Null	Null	Null	Null	Null	Null	1944	Null	Clostridium bifermentans	Null
NCTC 2915	Clostridium histolyticum	290	No	Clostridiaceae	2	Terms & Conditions of Supply of Microbial Pathogens: Safety	human, faeces	Null	I. C. Hall, University of Colorado in 1929 / Faeces in 1923 / Hall, I. C. (1923-24) Proc. Soc. exp. Biol. Med. 21, 198	01/01/1929	(Weinberg and Seguin 1916) Bergey et al. 1923 (AL)	HALL I C	TaxLink: S858 (Clostridium histolyticum (Weinberg and Seguin 1916) Bergey et al. 1923) - Date of change: 5/02/2003	Null	It is the responsibility of the customer to ensure that their facilities comply with biosafety regulations for their own country	290	Clostridium histolyticum	Null	blood agar,37, strict anaerobe	nutrient broth,37, strict anaerobe	Null	ISOLATED BY HALL I C IN 1923 AT UNIVERSITY OF COLARADO	Null	Null	Null	Null	Null	Null	Null	Null	Null	Null	Null	Null	Null	Null	Null	Null	Null	1923	Null	Clostridium histolyticum	Null
NCTC 2916	Clostridium botulinum	2447	No	Clostridiaceae	2	Terms & Conditions of Supply of Microbial Pathogens: Safety	plant;home canned corn	Null	I. C. Hall, University of Colorado in 1929 / Home canned corn in 1928	01/01/1929	(van Ermengem 1896) Bergey et al. 1923	HALL I C UNIV OF COLORADO	TaxLink: S829 (Clostridium botulinum (van Ermengem 1896) Bergey et al. 1923) - Date of change: 5/02/2003	Type A	It is the responsibility of the customer to ensure that their facilities comply with biosafety regulations for their own country	TYPE A; 2447	Clostridium botulinum	Null	blood agar ano2,37, strict anaerobe	meat broth,37, strict anaerobe	Null	ISOLATED BY HALL 1928	Null	Null	Null	Null	Null	Null	Null	Null	Null	Null	Null	Null	Null	Null	Null	Null	Null	1928	GCA_011017465	Clostridium botulinum	Null
NCTC 2917	Clostridium tertium	2787 Ba	No	Clostridiaceae	2	Terms & Conditions of Supply of Microbial Pathogens: Safety	from autopsy following cholecystectomy	Null	I. C. Hall, Colorado in 1929 Autopsy following cholecystectomy in 1929	01/01/1929	(Henry 1917) Bergey et al. 1923 (AL)	HALL I C	TaxLink: S912 (Clostridium tertium (Henry 1917) Bergey et al. 1923) - Date of change: 5/02/2003	Null	It is the responsibility of the customer to ensure that their facilities comply with biosafety regulations for their own country	2787 BA	Clostridium tertium	Null	blood agar,37, strict anaerobe	meat broth,37, strict anaerobe	Null	ISOLATED BY HALL I C COLARADO UNIVERSITY	Null	Null	Null	Null	Null	Null	Null	Null	Null	Null	Null	Null	Null	Null	Null	Null	Null	1929	Null	Clostridium tertium	Null
NCTC 2918	Clostridium tetani	1171	No	Clostridiaceae	2	Terms & Conditions of Supply of Microbial Pathogens: Safety	human, from tetanus wound	Null	(CN 655) I. C. Hall, Colorado in 1929 / Tetanus / Untyped / Hall, I. C. (1928) Colorado Medicine, 25, 103	01/01/1929	(Flügge 1886) Bergey et al. 1923 (AL)	HALL I C	TaxLink: S913 (Clostridium tetani (Flügge 1886) Bergey et al. 1923) - Date of change: 5/02/2003	Null	It is the responsibility of the customer to ensure that their facilities comply with biosafety regulations for their own country	CN 655; 1171	Clostridium tetani	Null	meat broth,37, strict anaerobe	meat brtoh,37, strict anaerobe	HALL I C 1928 COLARADO MEDICINE 25 103	HALL I C UNIVERSITY OF COLARADO	Null	Null	Null	Null	Null	Null	Null	Null	Null	Null	Null	Null	Null	Null	Null	Null	Null	1928	Null	Clostridium tetani	Null
NCTC 2933	Clostridium tetani	TenBroeck Type I	No	Clostridiaceae	2	Terms & Conditions of Supply of Microbial Pathogens: Safety	Null	Null	G. F. Petrie, Lister Institute in 1926 / C. TenBroeck, Pekin Union Medical College / TenBroeck, C. & Bauer, J. H. (1923-1924) Proc. Soc. exp. Biol. Med. 21, 267	01/01/1926	(Flügge 1886) Bergey et al. 1923 (AL)	PETRIE G F	TaxLink: S913 (Clostridium tetani (Flügge 1886) Bergey et al. 1923) - Date of change: 5/02/2003	Null	It is the responsibility of the customer to ensure that their facilities comply with biosafety regulations for their own country	TENBROECK	Clostridium tetani	Null	blood agar,37, strict anaerobe	meat broth,37, strict anaerobe	TENBROECK C & BAUER J H 1923 PROC SOC EXP BIOL MED 21 267	TENBROECK C PEKIN UNION MED COLL-PETRIE G F LISTER INST	Null	Null	Null	Null	Null	Null	Null	Null	Null	Null	Null	Null	Null	Null	Null	Null	Null	1923	Null	Clostridium tetani	Null
NCTC 2934	Clostridium tetani	TenBroeck Type II	No	Clostridiaceae	2	Terms & Conditions of Supply of Microbial Pathogens: Safety	Null	Null	G. F. Petrie, Lister Institute in 1926 / C. TenBroeck, Pekin Union Medical College / TenBroeck, C. & Bauer, J. H. (1923-1924) Proc. Soc. exp. Biol. Med. 21, 267	01/01/1926	(Flügge 1886) Bergey et al. 1923 (AL)	PETRIE G F	TaxLink: S913 (Clostridium tetani (Flügge 1886) Bergey et al. 1923) - Date of change: 5/02/2003	Null	It is the responsibility of the customer to ensure that their facilities comply with biosafety regulations for their own country	TENBROECK 2	Clostridium tetani	Null	blood agar,37, strict anaerobe	meat broth,37, strict anaerobe	TENBROECK C & BAUER J H 1923 PROC SOC EXP BIOL MRD 21 267	TENBROECK C PERKIN UNION MED COLL-PETRIE G F LISTER INST PRE:FR	Null	Null	Null	Null	Null	Null	Null	Null	Null	Null	Null	Null	Null	Null	Null	Null	Null	1923	Null	Clostridium tetani	Null
NCTC 2935	Clostridium tetani	TenBroeck Type III	No	Clostridiaceae	2	Terms & Conditions of Supply of Microbial Pathogens: Safety	Null	Null	G. F. Petrie, Lister Institute in 1926 / C. TenBroeck, Pekin Union Medical College / TenBroeck, C. & Bauer, J. H. (1923-1924) Proc. Soc. exp. Biol. Med. 21, 267	01/01/1926	(Flügge 1886) Bergey et al. 1923 (AL)	PETRIE G F	TaxLink: S913 (Clostridium tetani (Flügge 1886) Bergey et al. 1923) - Date of change: 5/02/2003	Null	It is the responsibility of the customer to ensure that their facilities comply with biosafety regulations for their own country	TENBROECK	Clostridium tetani	Null	blood agar,37, strict anaerobe	meat broth,37, strict anaerobe	TENBROECK C & BAUER J H 1923 PROC SOC EXP BIOL MED 21 267	TENBROECK C PEKIN UNION MED COLL-PETRIE G F LISTER INST	Null	Null	Null	Null	Null	Null	Null	Null	Null	Null	Null	Null	Null	Null	Null	Null	Null	1923	Null	Clostridium tetani	Null
NCTC 2936	Clostridium tetani	TenBroeck Type IV	No	Clostridiaceae	2	Terms & Conditions of Supply of Microbial Pathogens: Safety	Null	Null	G. F. Petrie, Lister Institute in 1926 / C. TenBroeck, Pekin Union Medical College / TenBroeck, C. & Bauer, J. H. (1923-1924) Proc. Soc. exp. Biol. Med. 21, 267	01/01/1926	(Flügge 1886) Bergey et al. 1923 (AL)	PETRIE G F	TaxLink: S913 (Clostridium tetani (Flügge 1886) Bergey et al. 1923) - Date of change: 5/02/2003	Null	It is the responsibility of the customer to ensure that their facilities comply with biosafety regulations for their own country	TENBROECK	Clostridium tetani	Null	meat broth,37, strict anaerobe	meat broth,37, strict anaerobe	TENBROECK C & BAUER J H 1923 PROC SOC EXP BIOL MED 21 267	TENBROECK C PEKIN UNION MED COLL-PETRIE LISTER INST	Null	Null	Null	Null	Null	Null	Null	Null	Null	Null	Null	Null	Null	Null	Null	Null	Null	1923	Null	Clostridium tetani	Null
NCTC 2937	Clostridium tetani	TenBroeck Type V	No	Clostridiaceae	2	Terms & Conditions of Supply of Microbial Pathogens: Safety	Null	Null	G. F. Petrie, Lister Institute in 1926 / C. TenBroeck, Pekin Union Medical College / TenBroeck, C. & Bauer, J. H. (1923-1924) Proc. Soc. exp, Biol. Med. 21, 267	01/01/1926	(Flügge 1886) Bergey et al. 1923 (AL)	PETRIE G F	TaxLink: S913 (Clostridium tetani (Flügge 1886) Bergey et al. 1923) - Date of change: 5/02/2003	Null	It is the responsibility of the customer to ensure that their facilities comply with biosafety regulations for their own country	TENBROECK	Clostridium tetani	Null	neo-peptone agar,37, strict anaerobe	nutrient broth,37, strict anaerobe	TENBROECK C & BAUER J H 1923 PROC SOC EXP BIOL MED 21 267	TENBROECK C PEKIN UNION MED COLL-PETRIE G F LISTER INST	Null	Null	Null	Null	Null	Null	Null	Null	Null	Null	Null	Null	Null	Null	Null	Null	Null	1923	Null	Clostridium tetani	Null
NCTC 2938	Clostridium tetani	TenBroeck Type VI	No	Clostridiaceae	2	Terms & Conditions of Supply of Microbial Pathogens: Safety	Null	Null	G. F. Petrie, Lister Institute in 1926 / C. TenBroeck, Pekin Union Medical College / TenBroeck, C. & Bauer, J. H. (1923-1924) Proc. Soc. exp. Biol. Med. 21, 267	01/01/1926	(Flügge 1886) Bergey et al. 1923 (AL)	PETRIE G F	TaxLink: S913 (Clostridium tetani (Flügge 1886) Bergey et al. 1923) - Date of change: 5/02/2003	Null	It is the responsibility of the customer to ensure that their facilities comply with biosafety regulations for their own country	TENBROECK	Clostridium tetani	Null	neo-peptone agar,37, strict anaerobe	meat broth,37, strict anaerobe	TENBROECK C & BAUER J H 1923 PROC SOC EXP BIOL MED 21 267	TENBROECK C PEKIN UNION MED COLL-PETRIE G F LISTER INST	Null	Null	Null	Null	Null	Null	Null	Null	Null	Null	Null	Null	Null	Null	Null	Null	Null	1923	Null	Clostridium tetani	Null
NCTC 2949	Lactobacillus acidophilus	Cruickshank V. 3	No	Lactobacillaceae	2	Terms & Conditions of Supply of Microbial Pathogens: Safety	human, vaginal tract in pregnancy	Null	R. Cruickshank, Glasgow in 1929 / Redeposited in 1931 by R. Cruickshank / Vagina in 1929 / Cruickshank, R. (1925) J. Hyg., Camb. 24, 241	01/01/1929	(Moro 1900) Hansen and Mocquot 1970	CRUICKSHANK	TaxLink: S1539 (Lactobacillus acidophilus (Moro 1900) Hansen and Mocquot 1970) - Date of change: 5/02/2003	Null	It is the responsibility of the customer to ensure that their facilities comply with biosafety regulations for their own country	CRUICKSHANK V.3	Lactobacillus acidophilus	Null	mrs media,37, facultative anaerobe	nutrient broth,37, facultative anaerobe	CRUICKSHANK R 1925 J HYG CAMB 24 241	ISLT BY CRUICKSHANK R, DEPT OF PATH, ROYAL INFIRM, GLASGOW PRE:FR	Null	Null	Null	Null	Null	Null	Null	Null	Null	Null	Null	Null	Null	Null	Null	Null	Null	1925	Null	Lactobacillus acidophilus	Null
NCTC 2966	Shigella dysenteriae	Monkey 68	No	Enterobacteriaceae	2	Terms & Conditions of Supply of Microbial Pathogens: Safety	mammal, monkey with enteritis	Null	R. W. Fairbrother in 1929 / Enteritis, monkey in 1929	01/01/1929	(Shiga 1898) Castellani and Chalmers 1919 (AL)	FAIRBROTHER R W	TaxLink: S2714 (Shigella dysenteriae (Shiga 1898) Castellani and Chalmers 1919) - Date of change: 5/02/2003	Serotype 2 (Shigella schmitzii)	It is the responsibility of the customer to ensure that their facilities comply with biosafety regulations for their own country	MONKEY 68	Shigella dysenteriae	serovar serotype 2	nutrient agar,37, facultative anaerobe	nutrient broth,37, facultative anaerobe	Null	Null	Null	Null	Null	Null	Null	Null	Null	Null	Null	Null	Null	Null	Null	Null	Null	Null	Null	1929	GCA_900618165	Shigella dysenteriae	Null
NCTC 3026	Actinomadura pelletieri	Cullen	No	Thermomonosporaceae	2	Terms & Conditions of Supply of Microbial Pathogens: Safety	mycetoma	Null	J.T. Duncan, London in 1929 / Mycetoma / Actinomyces pelletieri	01/01/1929	(Laveran 1906) Lechevalier and Lechevalier 1970 (AL)	DUNCAN J T	TaxLink: S114 (Actinomadura pelletieri (Laveran 1906) Lechevalier and Lechevalier 1970) - Date of change: 5/02/2003	Null	It is the responsibility of the customer to ensure that their facilities comply with biosafety regulations for their own country	CULLEN	Actinomadura pelletieri	Null	glucose agar,37, aerobic	glucose broth,37, aerobic	Null	Null	Null	Null	Null	Null	Null	Null	Null	Null	Null	Null	Null	Null	Null	Null	Null	Null	Null	1929	Null	Actinomadura pelletieri	Null
NCTC 3045	Salmonella enterica subsp. enterica serotype Enteritidis	OG1	No	Enterobacteriaceae	Null	Terms & Conditions of Supply of Microbial Pathogens: Safety	Null	Null	A. Felix, London in 1929 / Non-motile	01/01/1929	(LE MINOR et al. 1982) LE MINOR and POPOFF 1987	FELIX A	TaxLink: S9096 (Salmonella enterica subspecies enterica (ex kauffmann and edwards 1952) le minor and popoff 1987) - Date of change: 16/06/2007 by NCTCUp to 16/06/2007: S2672 (Salmonella enteritidis (Gaertner 1888) Castellani and Chalmers 1919) - Date of change: 5/02/2003	var. essen9, 12:-:-Salmonella SUBSPECIES I	It is the responsibility of the customer to ensure that their facilities comply with biosafety regulations for their own country	SEROTYPE 9,12:-0.G1	Salmonella enterica subsp. enterica	serotype Enteritidis	nutrient agar,37, facultative anaerobe	nutrient broth,37, facultative anaerobe	Null	REC FROM FELIX A LISTER INSTITUTE LONDON	Null	Null	Null	Null	Null	Null	Null	Null	variety essen	Null	Null	Null	Null	Null	Null	Null	Null	1929	Null	Salmonella enterica	enterica serotype Enteritidis
NCTC 3046	Salmonella sp.	HG 3	No	Enterobacteriaceae	2	Terms & Conditions of Supply of Microbial Pathogens: Safety	Null	Null	A. Felix, London in 1929	01/01/1929	(LE MINOR et al. 1982) LE MINOR and POPOFF 1987	FELIX A	TaxLink: S9096 (Salmonella enterica subspecies enterica (ex kauffmann and edwards 1952) le minor and popoff 1987) - Date of change: 16/06/2007 by NCTCUp to 16/06/2007: S2672 (Salmonella enteritidis (Gaertner 1888) Castellani and Chalmers 1919) - Date of change: 5/02/2003	var. jena9, 12:g, m:-Salmonella SUBSPECIES I	It is the responsibility of the customer to ensure that their facilities comply with biosafety regulations for their own country	HG 3; SEROTYPE 9,12: G,M	Salmonella enterica subsp. enterica	Null	Nutrient agar, 24-48 hours, 37°C, aerobic	nutrient broth,37, facultative anaerobe	Null	FELIX A LISTER INSTITUTE LONDON	Null	Null	Null	http://www.ebi.ac.uk/ena/data/view/ERS743092	ftp://ftp.sanger.ac.uk/pub/project/pathogens/NCTC3000/d...	Null	Null	Null	variety jena	Null	Null	Null	Null	Null	Null	Null	Null	1929	GCA_902109445	Salmonella sp.	Null
NCTC 3048	Salmonella enterica subsp. enterica serotype Typhimurium	Glasgow H (CN 412)	No	Enterobacteriaceae	2	Terms & Conditions of Supply of Microbial Pathogens: Safety	human, food poisoning	Null	H. Schutze, Lister Institute, Elstree in 1929 / Food poisoning in 1923 / IS200 profile IP 1. 0 / Stanley, J. et al. (1993) J. gen. Microbiol. 139, 1133	01/01/1929	(LE MINOR et al. 1982) LE MINOR and POPOFF 1987	SCHUTZE H	TaxLink: S9096 (Salmonella enterica subspecies enterica (ex kauffmann and edwards 1952) le minor and popoff 1987) - Date of change: 16/06/2007 by NCTCUp to 16/06/2007: S2674 (Salmonella typhimurium (Loeffler 1892) Castellani and Chalmers 1919) - Date of change: 5/02/2003	Serotype Typhimurium4, 5, 12:i:1, 2Salmonella SUBSPECIES I	It is the responsibility of the customer to ensure that their facilities comply with biosafety regulations for their own country	CN 412; GLASGOW H	Salmonella enterica subsp. enterica	serotype Typhimurium serovar 4,5,12:i: 1,2	nutrient agar,37, facultative anaerobe	nutrient broth,37, facultative anaerobe	Null	LISTER INSTITUTE,ELSTREE	Null	Null	Null	Null	Null	Null	Null	Null	Null	Null	Null	Null	Null	Null	Null	Null	Null	1923	Null	Salmonella enterica	enterica serotype Typhimurium
NCTC 3072	Salmonella enterica subsp. enterica serotype Anatum	C 5	No	Enterobacteriaceae	2	Terms & Conditions of Supply of Microbial Pathogens: Safety	bird;duckling	Null	L. F. Rettger, Yale in 1929 / Duckling epizootic, USA in 1922 / Rettger, L. F. & Scoville, M. N. (1920) J. infect. Dis. 26, 217 / Edwards, P. R. & Rettger, L. F. (1927) J. Bact. 13, 73	01/01/1929	(LE MINOR et al. 1982) LE MINOR and POPOFF 1987	RETTGER L F	TaxLink: S9096 (Salmonella enterica subspecies enterica (ex kauffmann and edwards 1952) le minor and popoff 1987) - Date of change: 16/06/2007 by NCTCUp to 16/06/2007: G2662 (Salmonella Lignieres 1900) - Date of change: 5/02/2003	Serotype Anatum3, 10:e, h:1, 6Salmonella SUBSPECIES I, MLST 64	It is the responsibility of the customer to ensure that their facilities comply with biosafety regulations for their own country	C 5; 3,10:E,H: 1,6	Salmonella enterica subsp. enterica	serotype Anatum	Nutrient agar, 24-48 hours, 37°C, aerobic	nutrient broth,37, facultative anaerobe	RETTGER L F & SCOVILLE M N 1920 J INFECT DIS 26 217; EDWARDS P R & RETTGER	ISOLATED FROM DUCKLING EPIZOOTIC,LONG ISLAND BY RETTGER,YALE PRE:FR	Null	Null	Null	http://www.ebi.ac.uk/ena/data/view/ERS1457011	Null	Null	Null	Null	Null	Null	Null	Null	Null	Null	Null	Null	Null	1920	GCA_900456165	Salmonella enterica	enterica serotype Anatum
NCTC 3110	Clostridium perfringens	Null	No	Clostridiaceae	2	Terms & Conditions of Supply of Microbial Pathogens: Safety	Null	Ref #: 95447 Author(s): Johansson,A.;Aspan,A.;Bagge,E.;Baverud,V.;Engstrom,B.E.;Johansson,K.E. Journal: BMC Microbiol Title: Genetic diversity of Clostridium perfringens type A isolates from animals, food poisoning outbreaks and sludge Volume: 6 Page(s): 47 Year: 2006 Keyword(s): GENBANK/DQ196132 GENBANK/DQ196133 GENBANK/DQ196134 GENBANK/DQ196135 GENBANK/DQ196136 GENBANK/DQ196137 GENBANK/DQ196138…	(NCIB 3110, CN 3792) M. Robertson, Lister Institute, London in 1930 / T. Dalling, Wellcome Laboratories, Beckenham / Dalling, T. (1926) J. comp. Path. Ther. 39, 148	01/01/1930	(Veillon and Zuber 1898) Hauduroy et al. 1937 (AL)	ROBERTSON M	TaxLink: S883 (Clostridium perfringens (Veillon and Zuber 1898) Hauduroy et al. 1937) - Date of change: 5/02/2003	Type B - U 15 Col 4 α β ε toxin +ve	It is the responsibility of the customer to ensure that their facilities comply with biosafety regulations for their own country	CN 3792; NCIB 3110; U 15 COL 4	Clostridium perfringens	Null	bloo agar,37, strict anaerobe	meat broth,37, strict anaerobe	Null	DALLING T WELLCOME LABS BECKENHAM-ROBERTSON M LISTER INST PRE:FR	Null	Null	Null	Null	Null	>gb|DQ196136|CCUG 2035| NCTC 3110|Clostridium perfringens strain CCUG 2035 16S ribosomal RNA gene,partial sequence.| ctggcggcgtgctta... $(document).ready(function(){ $("#lsl_ribosomalDna16s_1").click( function(){$("#ls_ribosomalDna16s_1").fadeIn(500);} );$("#close_ls_ribosomalDna16s_1").click( function(){$("#ls_ribosomalDna16s_1").fadeOut(500);} ); });	Null	Null	Null	Null	Null	Null	Null	Null	Null	Null	Null	1926	Null	Clostridium perfringens	Null
NCTC 3142	Brucella suis	519	No	Brucellaceae	3	Terms & Conditions of Supply of Microbial Pathogens: Safety	human	Null	F. W. Priestley, London in 1930 I. F. Huddleson, Michigan / Human / Aberrant, agglutinates with B. melitensis antiserum / Huddleson, I. F. (1929) Mich. State. Exp. Sta. Tech. Bull. 100, 1	01/01/1930	Huddleson 1929 (AL)	PRIESTLEY F W	TaxLink: S644 (Brucella suis) - Date of change: 5/02/2003	Null	It is the responsibility of the customer to ensure that their facilities comply with biosafety regulations for their own country	519	Brucella melitensis	Null	Blood agar, 37, aerobic	Nutrient broth,37, aerobic	HUDDLESON I F 1929 MICH ST EXP STA TECH BULL 100 1	ROY VET COLL LONDON FROM HUDDLESON I F MICHIGAN STATE COLL PRE:FR	Null	Brucella melitensis biovar Suis	Null	Null	Null	Null	This pathogen is listed as a specified animal pathogen according to The Specified Animal Pathogens Order 2008. As such a SAPO licence is required to possess or work on this pathogen and is the responsibility of the customer to obtain from the HSE (UK only) The regulation of specified animal pathogens	Null	Biotype 1 AMERICAN VARIETY	Null	Null	Null	Null	Null	Null	Null	Null	1929	Null	Brucella suis	Null
NCTC 3143	Brucella suis	530	No	Brucellaceae	3	Terms & Conditions of Supply of Microbial Pathogens: Safety	mammal, hog	Null	F. W. Priestley, London in 1930 / I. F. Huddleson, Michigan / Hog / Huddleson, I. F. (1929) Mich. State. Exp. Sta. Tech. Bull. 100, 1	01/01/1930	Huddleson 1929 (AL)	PRIESTLEY F W	TaxLink: S644 (Brucella suis) - Date of change: 5/02/2003	Null	It is the responsibility of the customer to ensure that their facilities comply with biosafety regulations for their own country	530	Brucella melitensis	Null	Blood agar,37, aerobic	Nutrient broth,37, aerobic	HUDDLEOSN I F 1929 MICH STATE EXP STA TECH BULL 100 1	LONDON FROM I FOREST HUDDLESON MICHIGAN	Null	Brucella melitensis biovar Suis	Null	Null	Null	Null	This pathogen is listed as a specified animal pathogen according to The Specified Animal Pathogens Order 2008. As such a SAPO licence is required to possess or work on this pathogen and is the responsibility of the customer to obtain from the HSE (UK only) The regulation of specified animal pathogens	Null	Biotype 1 AMERICAN VARIETY	Null	Null	Null	Null	Null	Null	Null	Null	1929	Null	Brucella suis	Null
NCTC 3158	Salmonella enterica subsp. enterica serotype Senftenberg	734 (CN 6650)	No	Enterobacteriaceae	Null	Terms & Conditions of Supply of Microbial Pathogens: Safety	faeces	Null	W. M. Scott in 1930 / Faeces in 1929 / Salmonella senftenberg var. newcastle / Warren, S. H. & Scott, W. M. (1929-30) J. Hyg., Camb. 29, 415 / Kauffmann, F. (1930) Z. Hyg. InfektKrankh. 111, 221 / Kauffmann, F. & Mitsui, C. (1930) Z. Hyg. InfektKrankh. 111, 749 / Salmonella Subcommittee (1934) J. Hyg., Camb. 34, 333	01/01/1930	(LE MINOR et al. 1982) LE MINOR and POPOFF 1987	SCOTT W M	TaxLink: S9096 (Salmonella enterica subspecies enterica (ex kauffmann and edwards 1952) le minor and popoff 1987) - Date of change: 16/06/2007 by NCTCUp to 16/06/2007: G2662 (Salmonella Lignieres 1900) - Date of change: 5/02/2003	Serotype Senftenberg1, 3, 19:g, s, t:-Salmonella SUBSPECIES I	It is the responsibility of the customer to ensure that their facilities comply with biosafety regulations for their own country	CN 6650; 1,3,19: G,S,T; 734	Salmonella enterica subsp. enterica	serotype Senftenberg	nutrient agar,37, facultative anaerobe	nutrient broth,37, facultative anaerobe	WARREN S H & SCOTT W M 1929 J HYG,CAMB 29 415;KAUFFMANN F 1930 Z HYG	ISOLATED BY WARREN S H,NEWCASTLE-UPON-TYNE	Null	SALMONELLA SENFTENBERG VAR	Null	Null	Null	Null	Null	Null	Null	Null	Null	Null	Null	Null	Null	Null	Null	1929	Null	Salmonella enterica	enterica serotype Senftenberg
NCTC 3165	Streptococcus gordonii	Pyorrhoea	No	Streptococcaceae	2	Terms & Conditions of Supply of Microbial Pathogens: Safety	human, from a case of pyorrhoea	Ref #: 3345 Author(s): Kilpper-Bälz,R.;Wenzig,P.;Schleifer,K.H. Journal: Int. J. Syst. Bacteriol. Title: Molecular relationships and classification of some viridans streptococci as Streptococcus oralis and emended description of Streptococcus oralis (Bridge and Sneath 1982). Volume: 35 Page(s): 482-488 Year: 1985--Ref #: 3969 Author(s): Schmidhuber,S.;Kilpper-Bälz,R.;Schleifer,K.H. Journal: Syste…	(ATCC 33399) D. Thomson, Pickett-Thompson Research Laboratories in 1930 / Pyorrhoea / Type strain for Streptococcus mitis / Previously listed as Streptococcus sp. Viridans type	01/01/1930	Kilian et al. 1989	THOMSON D	TaxLink: S3650 (Streptococcus gordonii kilian et al. 1989) - Date of change: 16/06/2007 by NCTCUp to 16/06/2007: G2819 (Streptococcus Rosenbach 1884) - Date of change: 5/02/2003	Null	It is the responsibility of the customer to ensure that their facilities comply with biosafety regulations for their own country	ATCC 33399; DSM 20568; PYORRHOEA	Streptococcus gordonii	Null	Columbia blood agar, 24-48 hours, 37°C, aerobic	nutrient broth,37, facultative anaerobe	Null	ISOLATED BY THOMSON D ,PICKETT-THOMSON RES.LABS.	Null	Null	Null	http://www.ebi.ac.uk/ena/data/view/ERS1022030	ftp://ftp.sanger.ac.uk/pub/project/pathogens/NCTC3000/...	>gb|U02918|NCTC 3165|Streptococcus mitis NCTC 3165 16S rRNA gene, partial sequence.| aacccttattgttag... $(document).ready(function(){ $("#lsl_ribosomalDna16s_1").click( function(){$("#ls_ribosomalDna16s_1").fadeIn(500);} );$("#close_ls_ribosomalDna16s_1").click( function(){$("#ls_ribosomalDna16s_1").fadeOut(500);} ); });>gb|AB002520|NCTC 3165| MAFF 911479|Streptococcus mitis DNA for 16S rRNA, str…	Null	Null	variety viridans	Null	Null	Null	Null	Null	Null	Null	Null	1930	GCA_900475385	Streptococcus gordonii	Null
NCTC 3166	Streptococcus sanguinis	I	No	Streptococcaceae	2	Terms & Conditions of Supply of Microbial Pathogens: Safety	human, sputum	Null	D. Thomson, Pickett-Thompson Research Laboratories in 1930 / Sputum	01/01/1930	White and Niven 1946 emend. Kilian et al. 1989	THOMSON D	TaxLink: G2819 (Streptococcus Rosenbach 1884) - Date of change: 5/02/2003	Null	It is the responsibility of the customer to ensure that their facilities comply with biosafety regulations for their own country	I	Streptococcus sp. viridans type	Null	Columbia blood agar, 24-48 hours, 37°C, aerobic	nutrient broth,37, facultative anaerobe	Null	ISOLTED BY THOMSON D ,PICKETT-THOMSON RES.LABS.	Null	Null	Null	http://www.ebi.ac.uk/ena/data/view/ERS836419	Null	Null	Null	Null	variety viridans	Null	Null	Null	Null	Null	Null	Null	Null	1930	GCA_900636365	Streptococcus sanguinis	Null
NCTC 3168	Streptococcus sanguinis	Green spreader	No	Streptococcaceae	2	Terms & Conditions of Supply of Microbial Pathogens: Safety	not recorded	Null	D. Thomson, Pickett-Thomson Research Laboratories in 1930 / Dextran-negative	01/01/1930	White and Niven 1946	THOMSON D	TaxLink: S2866 (Streptococcus sanguinis white and niven 1946) - Date of change: 16/06/2007 by NCTCUp to 16/06/2007: G2819 (Streptococcus Rosenbach 1884) - Date of change: 5/02/2003	Null	It is the responsibility of the customer to ensure that their facilities comply with biosafety regulations for their own country	GREEN SPREADER	Streptococcus sanguis	Null	Columbia blood agar, 24-48 hours, 37°C, aerobic	nutrient broth,37, facultative anaerobe	Null	ISOLATED BY THOMSON D ,PICKETT-THOMSON RES.LABS.	Null	Null	Null	http://www.ebi.ac.uk/ena/data/view/ERS956178	ftp://ftp.sanger.ac.uk/pub/project/pathogens/NCTC3000/...	Null	Null	Null	variety viridans	Null	Null	Null	Null	Null	Null	Null	Null	1930	GCA_900636505	Streptococcus sanguinis	Null
NCTC 3176	Salmonella enterica subsp. enterica serotype Paratyphi B	HB 2	No	Enterobacteriaceae	3	Terms & Conditions of Supply of Microbial Pathogens: Safety	Null	Null	A. Felix, London in 1930 / Felix, A. (1930) Lancet i, 505	01/01/1930	(LE MINOR et al. 1982) LE MINOR and POPOFF 1987	FELIX A	TaxLink: S9096 (Salmonella enterica subspecies enterica (ex kauffmann and edwards 1952) le minor and popoff 1987) - Date of change: 16/06/2007 by NCTCUp to 16/06/2007: ? (NCTC 3176) - Date of change: 04/02/2003	Serotype Paratyphi B4, 5, 12:b:1, 2 RoughSalmonella SUBSPECIES I	It is the responsibility of the customer to ensure that their facilities comply with biosafety regulations for their own country	HB 2	Salmonella enterica subsp. enterica	serotype Paratyphi B	nutrient agar,37, facultative anaerobe	nutrient broth,37, facultative anaerobe	FELIX A 1930 LANCET 1 505	RECEIVED FROM FELIX A LISTER INSTITUTE LONDON	Null	Null	Null	Null	Null	Null	Null	Null	variety 4,5,12:b: 1,2 rough	Null	Null	Null	Null	Null	Null	Null	Null	1930	Null	Salmonella enterica	enterica serotype Paratyphi B
NCTC 3177	Proteus mirabilis	Calf	No	Enterobacteriaceae	2	Terms & Conditions of Supply of Microbial Pathogens: Safety	mammal, calf liver	Null	Veterinary Bacteriology Laboratory, Jaffa, Israel in 1930 / Calf liver in 1930	01/01/1930	Hauser 1885 (AL)	VETERINARY BACTERIOLOGICAL LAB	TaxLink: S2381 (Proteus mirabilis Hauser 1885) - Date of change: 5/02/2003	Null	It is the responsibility of the customer to ensure that their facilities comply with biosafety regulations for their own country	CALF	Proteus mirabilis	Null	nutrient agar,37, facultative anaerobe	nutrient broth,37, facultative anaerobe	Null	Null	Null	Null	Null	Null	Null	Null	Null	Null	Null	Null	Null	Null	Null	Null	Null	Null	Null	1930	Null	Proteus mirabilis	Null
NCTC 3180	Clostridium perfringens	CT 75	No	Clostridiaceae	2	Terms & Conditions of Supply of Microbial Pathogens: Safety	mammal, gangrene in sheep in 1930	Null	A. D. McEwen in 1930 / Struck in sheep in 1930 / McEwen, A. D. (1930) J. comp. Path. Ther. 43, 1	01/01/1930	(Veillon and Zuber 1898) Hauduroy et al. 1937 (AL)	MCEWAN A D	Null	Type C	It is the responsibility of the customer to ensure that their facilities comply with biosafety regulations for their own country	CT 75	Clostridium perfringens	Null	Blood agar,37C, strict anaerobe	Meat broth,37C, strict anaerobe	MCEWEN A D 1930 J COMP PATH THER 43 1	Null	Null	Null	Null	Null	Null	Null	Null	Null	Null	Alpha toxin gene positive, beta1 toxin gene positive	Null	Null	Null	Null	Null	Null	Null	1930	Null	Clostridium perfringens	Null
NCTC 3181	Clostridium perfringens	CT 29	No	Clostridiaceae	2	Terms & Conditions of Supply of Microbial Pathogens: Safety	mammal, lesions of sheep suffering from gangrene	Null	A. D. McEwen in 1930 / Struck in sheep in 1930 / McEwen, A. D. (1930) J. comp. Path. Ther. 43, 1	01/01/1930	(Veillon and Zuber 1898) Hauduroy et al. 1937 (AL)	MCEWAN A D	Null	Type C	It is the responsibility of the customer to ensure that their facilities comply with biosafety regulations for their own country	CT 29	Clostridium perfringens	Null	Blood agar,37C, strict anaerobe	Meat broth,37C, strict anaerobe	MCEWEN A D 1930 J COMP PATH THER 43 1	Null	Null	Null	Null	Null	Null	Null	Null	Null	Null	Alpha toxin gene positive, beta1 toxin gene positive	Null	Null	Null	Null	Null	Null	Null	1930	Null	Clostridium perfringens	Null
NCTC 3182	Clostridium perfringens	CT 47	No	Clostridiaceae	2	Terms & Conditions of Supply of Microbial Pathogens: Safety	mammal, from lesions of sheep with gangrene	Null	(CN 2111) A. D. McEwen in 1930 / Struck in sheep in 1930 / Bacillus paludis / McEwen, A. D. (1930) J.comp.Path.Ther. 43, 1	01/01/1930	(Veillon and Zuber 1898) Hauduroy et al. 1937 (AL)	MCEWEN A D	TaxLink: S883 (Clostridium perfringens (Veillon and Zuber 1898) Hauduroy et al. 1937) - Date of change: 5/02/2003	Type C	It is the responsibility of the customer to ensure that their facilities comply with biosafety regulations for their own country	CN 2111; CT 47; CN 2109	Clostridium perfringens	Null	Fastidious anaerobe agar, 48 hours, 37°C, anaerobic	meat broth,37, strict anaerobe	Null	Null	Null	Null	Null	http://www.ebi.ac.uk/ena/data/view/ERS1201843	Null	Null	Null	Null	Null	Null	Null	Null	Null	Null	Null	Null	Null	1930	GCA_900447075	Clostridium perfringens	Null
NCTC 3191	Neisseria flavescens	156	No	Neisseriaceae	2	Terms & Conditions of Supply of Microbial Pathogens: Safety	human, meningitis	Null	(ATCC 13119) S. E. Branham, NIH Maryland in 1932 / Meningitis / Branham, S. E. (1930) Publ. Hlth. Rep., Wash. 45, 845	01/01/1932	Branham 1930 (AL)	BRANHAM S E	TaxLink: S2102 (Neisseria flavescens Branham 1930) - Date of change: 5/02/2003	Null	It is the responsibility of the customer to ensure that their facilities comply with biosafety regulations for their own country	ATCC 13119; 156	Neisseria flavescens	Null	chocolate blood agar,37, aerobic	chocolate blood agar,nutrient broth,37, aerobic	BRANHAM S E 1930 PUBL HLTH REP WASH 45 845	ISOLATED BY BRANHAM S E NAT HEALTH INST MARYLAN	Null	Null	Null	Null	Null	Null	Null	Null	Null	Null	Null	Null	Null	Null	Null	Null	Null	1930	Null	Neisseria flavescens	Null
NCTC 3195	Pasteurella multocida	HS	No	Pasteurellaceae	2	Terms & Conditions of Supply of Microbial Pathogens: Safety	Null	Null	(ATCC 19427) H. Schutze, London / Bovine / indole -ve, atypical	01/01/0	(Lehmann and Neumann 1899) Rosenbusch and Merchant 1939 (AL)	SCHUTZE H	TaxLink: S2224 (Pasteurella multocida subsp. multocida (Lehmann and Neumann 1899) Rosenbusch and Merchant 1939) - Date of change: 5/02/2003	Null	It is the responsibility of the customer to ensure that their facilities comply with biosafety regulations for their own country	ATCC 19427	Pasteurella multocida	Null	blood agar,37, facultative anaerobe	nutrient broth,37, facultative anaerobe	Null	SCHUTZE H, LONDON	Null	Null	Null	Null	Null	Null	Null	Null	Null	Null	Null	Null	Null	Null	Null	Null	Null	-1	Null	Pasteurella multocida	Null
NCTC 3224	Corynebacterium bovis	Evans	Yes	Corynebacteriaceae	2	Terms & Conditions of Supply of Microbial Pathogens: Safety	milk;found in a sample of certified milk	Ref #: 38920 Author(s): Pascual,C.;Lawson,P.A.;Farrow,J.A.;Gimenez,M.N.;Collins,M.D. Journal: Int J Syst Bacteriol Title: Phylogenetic analysis of the genus Corynebacterium based on 16S rRNA gene sequences Volume: 45 Page(s): 724-8 Year: 1995 Keyword(s): GENBANK/X81871 GENBANK/X81872 GENBANK/X81874 GENBANK/X84240 GENBANK/X84241 GENBANK/X84244 GENBANK/X84245 GENBANK/X84246 GENBANK/X84247 GENBANK/X…	(ATCC 7715) Type strain / A. E. Evans, NIH Washington in 1930 / Bacterium lipolyticum / Milk, Washington in 1930 / Evans, A. E. (1916) J. infect. Dis. 18, 437	01/01/1930	Bergey et al. 1923 (AL)	EVANS A E	TaxLink: S947 (Corynebacterium bovis Bergey et al. 1923) - Date of change: 5/02/2003	Null	It is the responsibility of the customer to ensure that their facilities comply with biosafety regulations for their own country	ATCC 7715; DSM 20582; EVANS	Corynebacterium bovis	Null	Columbia blood agar, 48 hours, 37°C, aerobic	nutrient broth,37, aerobic	EVANS A E 1916 J INFECT DIS 18 437	ISOLATED BY A E EVANS TREASURY DEPT PHS WASHINGTON DC	Null	BACTERIUM LIPOLYTICUM	Null	Null	Null	>gb|X84444|NCTC 3224|C.bovis 16S rRNA gene.| aatgagttgatcctg... $(document).ready(function(){ $("#lsl_ribosomalDna16s_1").click( function(){$("#ls_ribosomalDna16s_1").fadeIn(500);} );$("#close_ls_ribosomalDna16s_1").click( function(){$("#ls_ribosomalDna16s_1").fadeOut(500);} ); }); >gb|D38575|ATCC 7715|Corynebacterium bovis (strain ATCC 7715) gene for16S ribosomal RNA.| cggaaaggcccccan... $(docum…	Null	Null	Null	Null	Null	Null	Null	Null	Null	Null	Null	1916	Null	Corynebacterium bovis	Null
NCTC 3227	Clostridium perfringens	Wye 3	No	Clostridiaceae	2	Terms & Conditions of Supply of Microbial Pathogens: Safety	Null	Null	(CN 2109) M. Robertson, Lister Institute, London in 1930 / Bacillus paludis	01/01/1930	(Veillon and Zuber 1898) Hauduroy et al. 1937 (AL)	ROBERTSON M	Null	Type C	It is the responsibility of the customer to ensure that their facilities comply with biosafety regulations for their own country	WYE 3	Clostridium perfringens	Null	Blood agar,37C, strict anaerobe	Meat broth,37C, strict anaerobe	Null	ROBERTSON M LISTER INSTITUTE LONDON	Null	BACILLUS PALIDUS	Null	Null	Null	Null	Null	Null	Null	Alpha toxin gene positive, beta1 toxin gene positive	Null	Null	Null	Null	Null	Null	Null	1930	Null	Clostridium perfringens	Null
NCTC 3233	Achromobacter sp.	ATCC 337	No	Alcaligenaceae	2	Terms & Conditions of Supply of Microbial Pathogens: Safety	milk;ropy milk	Null	ATCC in 1930 (Bacterium lactis-viscosum) / Ropy milk	01/01/1925	Null	ROGERS L A	TaxLink: ? (NCTC 3233) - Date of change: 04/02/2003	Null	It is the responsibility of the customer to ensure that their facilities comply with biosafety regulations for their own country	ATCC 337	Alcaligenes viscosus	Null	nutrient agar,37, aerobic	nutrient broth,37, aerobic	Null	USDA,WASHINGTON D C	Null	BACTERIUM LACTIS-VISCOSUM	Null	Null	Null	Null	Null	Null	Null	Null	Null	Null	Null	Null	Null	Null	Null	1930	GCA_900444685	Achromobacter sp.	Null
NCTC 3236	Streptomyces somaliensis	IX	No	Streptomycetaceae	2	Terms & Conditions of Supply of Microbial Pathogens: Safety	mycetoma in 1928	Ref #: 88808 Author(s): Kim,B.;al-Tai,A.M.;Kim,S.B.;Somasundaram,P.;Goodfellow,M. Journal: Int J Syst Evol Microbiol Title: Streptomyces thermocoprophilus sp. nov., a cellulase-free endo-xylanase-producing streptomycete Volume: 50 Pt 2 Page(s): 505-9 Year: 2000 Keyword(s): GENBANK/AJ007402 Animals Base Composition Cellulase/*metabolism DNA, Bacterial/chemistry/genetics DNA, Ribosomal/chemistry/ge…	(ATCC 19437) Wellcome Tropical Research Labarotories, Khartoum in 1929 / Mycetoma in 1928 / Streptomyces griseus	01/01/1929	(Brumpt 1906) Waksman and Henrici 1948 (AL)	WELLCOME TROPICAL RES LABS	TaxLink: S3239 (Streptomyces somaliensis (Brumpt 1906) Waksman and Henrici 1948) - Date of change: 5/02/2003	Null	It is the responsibility of the customer to ensure that their facilities comply with biosafety regulations for their own country	ATCC 19437; ATCC 23964; CBS 947.68; DSM 40267; IFO 12916; IMET 43553; ISP 5267; IX; JCM 4419; RIA 1188	Streptomyces somaliensis	Null	glucose agar,30, aerobic	nutrient broth,30, aerobic	Null	ISOALTED AT WELLCOME TROPICAL RES LABS KHARTOUM	Null	STREPTOMYCES GRISEUS, (KRAINSKY 1914) WAKSMAN AND HENRICI 1948	Null	Null	Null	>gb|AJ007400|DSM 40267|Streptomyces somaliensis strain DSM 40267, 16S rRNA gene.| gacgaacgctggcgg... $(document).ready(function(){ $("#lsl_ribosomalDna16s_1").click( function(){$("#ls_ribosomalDna16s_1").fadeIn(500);} );$("#close_ls_ribosomalDna16s_1").click( function(){$("#ls_ribosomalDna16s_1").fadeOut(500);} ); });	Null	Null	Null	Null	Null	Null	Null	Null	Null	Null	Null	1928	Null	Streptomyces somaliensis	Null
NCTC 3279	Klebsiella aerogenes	Biberratte	No	Enterobacteriaceae	2	Terms & Conditions of Supply of Microbial Pathogens: Safety	mammal, pneumonia, coypu	Null	H. Schlossberger, Berlin in 1931 / Pneumonia, coypu in 1930 / Schlossberger, H. & Menk, W. (1930) Zentbl. Bakt. ParasitKde, I. Abt. Orig. 119, 123	01/01/1931	Null	SCHLOSSBERGER H & MENK W	TaxLink: ? (NCTC 3279) - Date of change: 04/02/2003	Null	It is the responsibility of the customer to ensure that their facilities comply with biosafety regulations for their own country	BIBERRATTE	Klebsiella aerogenes	Null	Nutrient agar, 24-48 hours, 37°C, aerobic	nutrient broth,37, facultative anaerobe	SCHLOSSBERGER H & MENK W 1930 ZENTL BAKT PARASITKDE 119 123	ISOLATED BY SCHLOSSBERGER H & MENK W, BERLIN-DAHLEM	Null	Null	Null	http://www.ebi.ac.uk/ena/data/view/ERS980031	ftp://ftp.sanger.ac.uk/pub/project/pathogens/NCTC3000/...	Null	Null	Null	Null	Null	Null	Null	Null	Null	Null	Null	Null	1930	GCA_901482715	Klebsiella aerogenes	Null
NCTC 3324	Paenibacillus alvei	127	Yes	Paenibacillaceae	2	Terms & Conditions of Supply of Microbial Pathogens: Safety	invertebrate;foulbrood of bees	Ref #: 95490 Author(s): Ruimy,R.;Riegel,P.;Boiron,P.;Monteil,H.;Christen,R. Journal: Int J Syst Bacteriol Title: Phylogeny of the genus Corynebacterium deduced from analyses of small-subunit ribosomal DNA sequences Volume: 45 Page(s): 740-6 Year: 1995 Keyword(s): GENBANK/X81904 GENBANK/X81905 GENBANK/X81906 GENBANK/X81907 GENBANK/X81908 GENBANK/X81909 GENBANK/X81910 GENBANK/X81912 GENBANK/X81913 …	Lochhead, Ottawa in 1931 / Foulbrood, bees / See NCTC 6352 / Cheshire, F. R. & Cheyne, W. W. (1895) J. R. microsc. Soc. Series II, 5, 581	01/01/1931	(Cheshire and Cheyne 1885) Ash et al. 1994	LOCHEAD A G	TaxLink: S384 (Bacillus alvei) - Date of change: 5/02/2003	Null	It is the responsibility of the customer to ensure that their facilities comply with biosafety regulations for their own country	ATCC 6344; CCM 2051,DSM 29; CCUG 1815; IFO 3343; IMAB B-3-4; LMG 13253; NBRC 3343; NCIB 9371	Bacillus alvei	Null	nutrient agar,37, facultative anaerobe	nutrient broth,37, facultative anaerobe	CHESHIRE F R & CHEYNE W W 1895 J R MICROSC SOC SERIES II 5 581	CENTRAL EXP FARM,OTTAWA	Null	Null	Null	Null	Null	Null	Null	Null	Null	Null	Null	Null	Null	Null	Null	Null	Null	1931	Null	Paenibacillus alvei	Null
NCTC 3349	Paenibacillus alvei	179	No	Paenibacillaceae	2	Terms & Conditions of Supply of Microbial Pathogens: Safety	invertebrate;foulbrood of bees	Null	A. G. Lochhead, Ottawa in 1931 / Foulbrood, bees / Cheshire, F. R. & Cheyne, W. W. (1895) J. R. microsc. Soc. Series II, 5, 592	01/01/1931	(Cheshire and Cheyne 1885) Ash et al. 1994	LOCHEAD A G	TaxLink: S384 (Bacillus alvei) - Date of change: 5/02/2003	Null	It is the responsibility of the customer to ensure that their facilities comply with biosafety regulations for their own country	179	Bacillus alvei	Null	Nutrient agar, 24 hours, 37°C, aerobic	nutrient broth,37, aerobic	CHESHIRE F R & CHEYNE W W 1895 J R MICROSC SOC SERIES II 5 592	DOMINIAN AGRIC BACTERIOLOGIST,OTTAWA	Null	Null	Null	Null	Null	Null	Null	Null	Null	Null	Null	Null	Null	Null	Null	Null	Null	1931	Null	Paenibacillus alvei	Null
NCTC 3359	Streptococcus pyogenes	Dochez	No	Streptococcaceae	2	Terms & Conditions of Supply of Microbial Pathogens: Safety	not recorded	Null	R. A. OBrien, Wellcome Physiological Research Laboratory in 1931/ Used at Wellcome Laboratories for production of antitoxin	01/01/1931	Rosenbach 1884 (AL)	OBRIEN R A	TaxLink: S2860 (Streptococcus pyogenes Rosenbach 1884) - Date of change: 5/02/2003	Serological Group A	It is the responsibility of the customer to ensure that their facilities comply with biosafety regulations for their own country	DOCHEZ; S.SCARLATINAE	Streptococcus pyogenes	serovar group a	blood agar,37, facultative anaerobe	nutrient broth,37, facultative anaerobe	Null	FROM OBRIEN R A ,WELLCOME RES.LABS. 1931	Null	Null	Null	Null	Null	Null	Null	Null	Null	Null	Null	Null	Null	Null	Null	Null	Null	1931	Null	Streptococcus pyogenes	Null
NCTC 3365	Actinobacillus equuli	Foal	No	Pasteurellaceae	2	Terms & Conditions of Supply of Microbial Pathogens: Safety	mammal, pyaemic nephritis,foal	Null	A. L. Sheather, London in 1931 / Pyaemic nephritis, foal / Bacterium viscosum-equi	01/01/1931	(van Straaten 1918) Haupt 1934 (AL)	SHEATHER A L	TaxLink: S7857 (Actinobacillus equuli subsp. equuli (van Straaten 1918) Haupt 1934) - Date of change: 5/02/2003	Null	It is the responsibility of the customer to ensure that their facilities comply with biosafety regulations for their own country	FOAL	Actinobacillus equuli	Null	blood agar,37, facultative anaerobe	nutrient broth,37, facultative anaerobe	Null	Null	Null	BACTERIUM VISCOSUM-EQUI	Null	Null	Null	Null	Null	Null	Null	Null	Null	Null	Null	Null	Null	Null	Null	1931	Null	Actinobacillus equuli	Null
NCTC 3372	Neisseria meningitidis	Ipswich 2	No	Neisseriaceae	2	Terms & Conditions of Supply of Microbial Pathogens: Safety	Null	Null	W. M. Scott, Ministry of Health in 1931 / Redepositions in 1936 and 1937 / Gordon & Murray type I	01/01/1931	(Albrecht and Ghon 1901) Murray 1929 (AL)	SCOTT W M	TaxLink: S2106 (Neisseria meningitidis (Albrecht and Ghon 1901) Murray 1929) - Date of change: 5/02/2003	Null	It is the responsibility of the customer to ensure that their facilities comply with biosafety regulations for their own country	GORDON & MURRAY TYP1; IPSWICH 2	Neisseria meningitidis	serovar group a	chocolate blood agar,37, aerobic	nutrient broth,37, aerobic	Null	SCOTT W M MINISTRY OF HEALTH-REDEPOSITIONS IN 1936 & 1937 PRE:FR	Null	Null	Null	Null	Null	Null	Null	Null	Null	Null	Null	Null	Null	Null	Null	Null	Null	1936	GCA_900638575	Neisseria meningitidis	Null
NCTC 3375	Neisseria meningitidis	Sixsmith	No	Neisseriaceae	2	Terms & Conditions of Supply of Microbial Pathogens: Safety	Null	Null	W. M. Scott, Ministry of Health in 1931 / Redepositions in 1936 and 1937	01/01/1931	(Albrecht and Ghon 1901) Murray 1929 (AL)	SCOTT W M	TaxLink: S2106 (Neisseria meningitidis (Albrecht and Ghon 1901) Murray 1929) - Date of change: 5/02/2003	Null	It is the responsibility of the customer to ensure that their facilities comply with biosafety regulations for their own country	SIXSMITH	Neisseria meningitidis	serovar gruoup a	chocolate blood agar,37, aerobic	choclate blood agar,nutrient broth,37, aerobic	Null	SCOTT W M MINISTRY OF HEALTH-REDEPOSITIONS IN 1936 & 1937 PRE:FR	Null	Null	Null	Null	Null	Null	Null	Null	Null	Null	Null	Null	Null	Null	Null	Null	Null	1936	Null	Neisseria meningitidis	Null
NCTC 3378	Salmonella enterica subsp. enterica serotype Eastbourne	Indole positive	No	Enterobacteriaceae	2	Terms & Conditions of Supply of Microbial Pathogens: Safety	Null	Null	P. H. Leslie, Oxford in 1932 / Leslie, P. H. & Shera, A. G. (1931) J. path. Bact. 34, 533	01/01/1932	(LE MINOR et al. 1982) LE MINOR and POPOFF 1987	LESLIE P H	TaxLink: S9096 (Salmonella enterica subspecies enterica (ex kauffmann and edwards 1952) le minor and popoff 1987) - Date of change: 16/06/2007 by NCTCUp to 16/06/2007: G2662 (Salmonella Lignieres 1900) - Date of change: 5/02/2003	Serotype Eastbourne9, 12:e, h:1, 5Salmonella SUBSPECIES I	It is the responsibility of the customer to ensure that their facilities comply with biosafety regulations for their own country	INDOLE POSITIVE; 9,12:E,H: 1,5	Salmonella enterica subsp. enterica	serotype Eastbourne	nutrient agar,37, facultative anaerobe	nutrient broth,37, facultative anaerobe	LESLIE P H & SHERA A G 1931 J PATH BACT 34 533	LESLIE P H STANDARDS LAB OXFORD UNIVERSITY	Null	Null	Null	Null	Null	Null	Null	Null	Null	Null	Null	Null	Null	Null	Null	Null	Null	1931	Null	Salmonella enterica	enterica serotype Eastbourne
NCTC 3390	Salmonella enterica subsp. enterica serotype Typhi	S	No	Enterobacteriaceae	3	Terms & Conditions of Supply of Microbial Pathogens: Safety	Null	Ref #: 1 Author(s): Pfennig,N.;Trüper,H.G. Journal: Int. J. Syst. Bacteriol. Title: Type and neotype strains of the species of phototrophic bacteria maintained in pure culture. Volume: 21 Page(s): 19-24 Year: 1971	M. M. Barratt, Lister Institute in 1931 Derived from Summersby strain, now discarded NCTC 2128 / Vi-negative variant / Chick-Martin disinfectant strain	01/01/1931	(LE MINOR et al. 1982) LE MINOR and POPOFF 1987	BARRATT M M LISTER INSTITUTE	TaxLink: S9096 (Salmonella enterica subspecies enterica (ex kauffmann and edwards 1952) le minor and popoff 1987) - Date of change: 16/06/2007 by NCTCUp to 16/06/2007: S2673 (Salmonella typhi (Schroeter 1886) Warren and Scott 1930) - Date of change: 5/02/2003	Serotype Typhi9, 12:dSalmonella SUBSPECIES IDISINFECTANTS AND STERILIZERS: STANDARD STRAINSChemical Disinfectants:Kelsey CapacityChick-Martin	It is the responsibility of the customer to ensure that their facilities comply with biosafety regulations for their own country	S	Salmonella enterica subsp. enterica	serotype Typhi serovar 9,12:d	nutrient agar,37, facultative anaerobe	nutrient broth,37, facultative anaerobe	Null	DERIVED FROM SUMMERSBY STRAIN NCTC 2128 NOW DISCARDED	Null	Null	Null	Null	Null	Null	Null	Null	Null	Null	Null	Null	Null	Null	Null	Null	Null	1931	Null	Salmonella enterica	enterica serotype Typhi
NCTC 3438	Avibacterium volantium	6	Yes	Pasteurellaceae	2	Terms & Conditions of Supply of Microbial Pathogens: Safety	bird;respiratory passages of fowls	Null	(ATCC 14385) Type strain / R. Lovell, London in 1931 / Respiratory passages of fowls / Mutters, R. et al. (1985) Int. J. syst. Bact. 35, 5	01/01/1931	(Mutters et al 1985) Blackall et al 2005 comb.nov.	LOVELL R	TaxLink: S2230 (Avibacterium volantium (mutters et al. 1985) blackall et al. 2005) - Date of change: 16/06/2007 by NCTCUp to 16/06/2007: ? (NCTC 3438) - Date of change: 04/02/2003	Null	It is the responsibility of the customer to ensure that their facilities comply with biosafety regulations for their own country	ATCC 14385; CCUG 3713; CIP 102677; DSM 22841	Pasteurella volantium, Deposited as Haemophilus gallinarum	Null	Chocolate blood agar, 48 hours, 37°C, requires carbon dioxide	nutrient broth,37, facultative anaerobe	Null	ISOLATED BY MCGAUGHEY CHAS A, MANCHESTER UNIVERSITY	Null	Null	Null	http://www.ebi.ac.uk/ena/data/view/ERS569353	ftp://ftp.sanger.ac.uk/pub/project/pathogens/NCTC3000/d...	GenBank/EMBL/DDBJ Acc No M75070	Null	Null	Null	Null	Null	Null	Null	Null	Null	Null	Null	1931	GCA_900635775	Avibacterium volantium	Null
NCTC 3450	Corynebacterium pseudotuberculosis	E 23	Yes	Corynebacteriaceae	2	Terms & Conditions of Supply of Microbial Pathogens: Safety	mammal, infected glands of a sheep	Ref #: 38920 Author(s): Pascual,C.;Lawson,P.A.;Farrow,J.A.;Gimenez,M.N.;Collins,M.D. Journal: Int J Syst Bacteriol Title: Phylogenetic analysis of the genus Corynebacterium based on 16S rRNA gene sequences Volume: 45 Page(s): 724-8 Year: 1995 Keyword(s): GENBANK/X81871 GENBANK/X81872 GENBANK/X81874 GENBANK/X84240 GENBANK/X84241 GENBANK/X84244 GENBANK/X84245 GENBANK/X84246 GENBANK/X84247 GENBANK/X…	(ATCC 19410) Type strain / G.F. Petrie, Elstree in 1931 / J.B. Buxton, Cambridge / Infected gland of a sheep, South America	01/01/1931	(Buchanan 1911) Eberson 1918 (AL)	PETRIE G F	TaxLink: S973 (Corynebacterium pseudotuberculosis (Buchanan 1911) Eberson 1918) - Date of change: 5/02/2003	Null	It is the responsibility of the customer to ensure that their facilities comply with biosafety regulations for their own country	ATCC 19410; DSM 20689; E 23	Corynebacterium pseudotuberculosis	Null	Columbia blood agar, 24 hours, 37°C, aerobic	nutrient broth,37, facultative anaerobe	Null	PETRIE G F,LISTER INST-BUXTON J B,INST ANIM PATH,CAMBRIDGE PRE:FR	Null	Null	Null	Null	Null	>gb|X84255|NCTC 3450|C.pseudotuberculosis 16S rRNA gene.| cctgctcaggacgaa... $(document).ready(function(){ $("#lsl_ribosomalDna16s_1").click( function(){$("#ls_ribosomalDna16s_1").fadeIn(500);} );$("#close_ls_ribosomalDna16s_1").click( function(){$("#ls_ribosomalDna16s_1").fadeOut(500);} ); });>gb|D38579|ATCC 19410|Corynebacterium pseudotuberculosis (strain ATCC 19410) gene for 16Sribosomal RNA.|…	Null	>gb|AF536509|DSM 20689|828|Corynebacterium pseudotuberculosis strain DSM 20689 16S-23Sribosomal RNA intergenic spacer, complete sequence.| aaggagtttttgttt... $(document).ready(function(){ $("#lsl_ribosomalDna23s_1").click( function(){$("#ls_ribosomalDna23s_1").fadeIn(500);} );$("#close_ls_ribosomalDna23s_1").click( function(){$("#ls_ribosomalDna23s_1").fadeOut(500);} ); });	Null	Non-toxigenic	Null	Null	Null	Null	Null	Null	Null	1931	Null	Corynebacterium pseudotuberculosis	Null
NCTC 3511	Brucella melitensis	H 26	No	Brucellaceae	3	Terms & Conditions of Supply of Microbial Pathogens: Safety	human, blood of human with undulant fever	Null	G. S. Wilson, LSHTM in 1932 / R. M. Taylor, Paris / Undulant fever, Southern France	01/01/1932	(Hughes 1893) Meyer and Shaw 1920 emend. Verger et al. 1985	WILSON G S	TaxLink: S644 (Brucella melitensis (Hughes 1893) Meyer and Shaw 1920 emend. Verger et al. 1985) - Date of change: 5/02/2003	Null	It is the responsibility of the customer to ensure that their facilities comply with biosafety regulations for their own country	H 26	Brucella melitensis	Null	Columbia Blood agar, 37C, O2, 48 hours	Null	Null	TAYLOR R M ROCKEFELLER FOUNDATION PARIS-WILSON G S LSHTM PRE:FR	Null	Brucella melitensis biovar Melitensis	Null	Null	Null	Null	This pathogen is listed as a specified animal pathogen according to The Specified Animal Pathogens Order 2008. As such a SAPO licence is required to possess or work on this pathogen and is the responsibility of the customer to obtain from the HSE (UK only) The regulation of specified animal pathogens	Null	Biotype 1	Null	Null	Null	Null	Null	Null	Null	Null	1932	Null	Brucella melitensis	Null
NCTC 3529	Corynebacterium diphtheriae	5036	No	Corynebacteriaceae	2	Terms & Conditions of Supply of Microbial Pathogens: Safety	Null	Null	G. F. Petrie, Lister Institute in 1932 / Anderson, J. S. et al. (1931) J. path. Bact. 34, 667	01/01/1932	(Kruse 1886) Lehmann and Neumann 1896	PETRIE G F	TaxLink: S950 (Corynebacterium diphtheriae (Kruse 1886) Lehmann and Neumann 1896) - Date of change: 5/02/2003	var. mitis(For a non-toxigenic strain see Corynebacterium diphtheriae var. mitis NCTC 10356)	It is the responsibility of the customer to ensure that their facilities comply with biosafety regulations for their own country	5036	Corynebacterium diphtheriae	Null	blood agar,37, facultative anaerobe	nutrient broth,37, facultative anaerobe	ANDERSON J S ET AL 1931 J PATH BACT 34 667	ISOLATED BY PETRIE G F LISTER INSTITUTE	Null	Null	Null	Null	Null	Null	Null	Null	variety mitis	Toxigenic	Null	Null	Null	Null	Null	Null	Null	1931	GCA_900638705	Corynebacterium diphtheriae	Null
NCTC 3544	Corynebacterium diphtheriae	1243	No	Corynebacteriaceae	2	Terms & Conditions of Supply of Microbial Pathogens: Safety	human, a starch fermenter	Null	G. F. Petrie, Elstree in 1932	01/01/1932	(Kruse 1886) Lehmann and Neumann 1896	DR PETRIE	TaxLink: S950 (Corynebacterium diphtheriae (Kruse 1886) Lehmann and Neumann 1896) - Date of change: 5/02/2003	untyped(For a non-toxigenic strain see Corynebacterium diphtheriae var. mitis NCTC 10356)	It is the responsibility of the customer to ensure that their facilities comply with biosafety regulations for their own country	1243	Corynebacterium diphtheriae	Null	lemco agar,37, facultative anaerobe	lemco broth,37, facultative anaerobe	Null	LISTER INSTITUTE,ELSTREE	Null	Null	Null	Null	Null	Null	Null	Null	variety gravis	Toxigenic	Null	Null	Null	Null	Null	Null	Null	1932	Null	Corynebacterium diphtheriae	Null
NCTC 3569	Yersinia pseudotuberculosis	Elstree	No	Enterobacteriaceae	2	Terms & Conditions of Supply of Microbial Pathogens: Safety	mammal, rabbit	Null	H. Schutze, London in 1932 / Rabbit in 1932 / Schutze group II	01/01/1932	(Pfeiffer 1889) Smith and Thal 1965 (AL)	SCHUTZE H	TaxLink: S3618 (Yersinia pseudotuberculosis (Pfeiffer 1889) Smith and Thal 1965) - Date of change: 5/02/2003	Null	It is the responsibility of the customer to ensure that their facilities comply with biosafety regulations for their own country	ELSTREE	Yersinia pseudotuberculosis	Null	blood agar,37, facultative anaerobe	nutrient broth,37, facultative anaerobe	Null	ISOLATED BY MCCLEAN D IN 1932 - SCHUTZE H LISTER INST LONDON PRE:FR	Null	Null	Null	Null	Null	Null	Null	Null	Null	Null	Null	Null	Null	Null	Null	Null	Null	1932	Null	Yersinia pseudotuberculosis	Null
NCTC 3571	Yersinia pseudotuberculosis	Monkey 155	No	Enterobacteriaceae	2	Terms & Conditions of Supply of Microbial Pathogens: Safety	mammal, from a monkey	Null	H. Schutze, London in 1932 / Monkey in 1931-32 / Schutze group II	01/01/1932	(Pfeiffer 1889) Smith and Thal 1965 (AL)	SCHUTZE H	TaxLink: S3618 (Yersinia pseudotuberculosis (Pfeiffer 1889) Smith and Thal 1965) - Date of change: 5/02/2003	Null	It is the responsibility of the customer to ensure that their facilities comply with biosafety regulations for their own country	MONKEY 155	Yersinia pseudotuberculosis	Null	Nutrient agar, 24-48 hours, 37°C, aerobic	lemco broth,37, facultative anaerobe	Null	ISOLATED BY MACINTOSH BLAND-SUTTON INSTITUTE MIDDX HOSPITAL PRE:FR	Null	Null	Null	http://www.ebi.ac.uk/ena/data/view/ERS1037092	ftp://ftp.sanger.ac.uk/pub/project/pathogens/NCTC3000/...	Null	Null	Null	Null	Null	Null	Null	Null	Null	Null	Null	Null	1931	GCA_900636705	Yersinia pseudotuberculosis	Null
NCTC 3605	Brucella abortus	Dublin	No	Brucellaceae	3	Terms & Conditions of Supply of Microbial Pathogens: Safety	human, blood of patient with undulant fever	Null	W. P. OCallaghan, Dublin in 1932 / Undulant fever / OCallaghan, W. P. (1932) J. R. Inst. publ. Hlth. Hyg. 40, 659	01/01/1932	(Hughes 1893) Meyer and Shaw 1920 (AL)	OCALLAGHAN W P	TaxLink: S644 (Brucella abortus) - Date of change: 5/02/2003	Biotype 1	It is the responsibility of the customer to ensure that their facilities comply with biosafety regulations for their own country	DUBLIN	Brucella melitensis	Null	Blood agar, 37, aerobic, carbon dioxide required	Nutrient broth, 37, aerobic	OCALLAGHAN W P 1932 J R INST PUBL HLTH HYG 40 659	OCALLAGHAN W P DEPT OF PATH UNIVERSITY COLL DUBLIN	Null	Brucella melitensis biovar Abortus	Null	Null	Null	Null	This pathogen is listed as a specified animal pathogen according to The Specified Animal Pathogens Order 2008. As such a SAPO licence is required to possess or work on this pathogen and is the responsibility of the customer to obtain from the HSE (UK only) The regulation of specified animal pathogens	Null	Biotype 1	Null	Null	Null	Null	Null	Null	Null	Null	1932	GCA_900446025	Brucella abortus	Null
NCTC 3610	Bacillus subtilis	Marburg	Yes	Bacillaceae	2	Terms & Conditions of Supply of Microbial Pathogens: Safety	Null	Ref #: 20159 Author(s): De Clerck,E.;Vanhoutte,T.;Hebb,T.;Geerinck,J.;Devos,J.;De Vos,P. Journal: Appl Environ Microbiol Title: Isolation, characterization, and identification of bacterial contaminants in semifinal gelatin extracts Volume: 70 Page(s): 3664-72 Year: 2004 Keyword(s): Animals Bacillus/*classification/genetics/*isolation & purification/physiology Cattle DNA Gyrase/genetics DNA, Ribos…	(Conn, N. R. Smith 744, DSM 10, ATCC 6051, NCIB 3610, CN 5638) Type strain / R. S. Breed, New York in 1932 / Conn, H. J. (1930) J. infect. Dis. 46, 34 / Breed, R. S. & St. John-Brooks, R. (1935) Zentbl. Bakt. ParasitKde, II. Abt. 92, 481 / Smith, N. R. et al. (1964) J. gen. Microbiol. 34, 269	01/01/1932	(Ehrenberg 1835) Cohn 1872 (AL)	BREED R S	TaxLink: S436 (Bacillus subtilis subsp. subtilis (Ehrenberg 1835) Cohn 1872) - Date of change: 5/02/2003	Null	It is the responsibility of the customer to ensure that their facilities comply with biosafety regulations for their own country	ATCC 6051; CCM 2216; CN 5638; CONN; DSM 10; IAM 12118; IFO 12210; JCM 1465; LMG 7135; MARBURG; N R SMITH 744; NCIB 3610; NCIB 3610; NRS 744;	Bacillus subtilis	Null	Nutrient agar, 24-48 hours, 37°C, aerobic	nutrient broth,37, aerobic	CONN H J 1930 J INFECT DIS 46 34;SMITH N R ET AL 1964 J GEN MICROBIOL 34	Null	Null	Null	Null	Null	Null	>gb|AJ276351|DSM10|Bacillus subtilis 16S rRNA gene, strain DSM10.| cctggctcaggacga... $(document).ready(function(){ $("#lsl_ribosomalDna16s_1").click( function(){$("#ls_ribosomalDna16s_1").fadeIn(500);} );$("#close_ls_ribosomalDna16s_1").click( function(){$("#ls_ribosomalDna16s_1").fadeOut(500);} ); });>gb|AB042061|IAM 12118T|Bacillus subtilis gene for 16S ribosomal RNA, partial sequence.| tttatc…	Null	Null	Null	Null	Null	Null	Null	Null	Null	Null	Null	1930	GCA_900445475	Bacillus subtilis	Null
NCTC 3622	Moraxella (branhamella) catarrhalis	O	No	Moraxellaceae	2	Terms & Conditions of Supply of Microbial Pathogens: Safety	human, throat	Null	A. Fleming, St. Marys Hospital, London in 1932 / Throat in 1932 / Patent strain, unrestricted	01/01/1932	(Frosch and Kolle 1896) Bovre 1979	FLEMING A	TaxLink: S1915 (Branhamella catarrhalis) - Date of change: 5/02/2003	Null	It is the responsibility of the customer to ensure that their facilities comply with biosafety regulations for their own country	0	Branhamella catarrhalis	Null	blood agar,37, facultative anaerobe	nutrient broth,37, facultative anaerobe	Null	FLEMING A ST MARYS HOSPITAL LONDON	Null	Null	Null	Null	Null	Null	Null	Null	Null	Null	Null	Null	Null	Null	Null	Null	Null	1932	GCA_900453095	Moraxella (branhamella) catarrhalis	Null
NCTC 3623	Moraxella (branhamella) catarrhalis	4	No	Moraxellaceae	2	Terms & Conditions of Supply of Microbial Pathogens: Safety	human, throat	Null	A. Fleming, St. Marys Hospital, London in 1932 / Throat	01/01/1932	(Frosch and Kolle 1896) Bovre 1979	FLEMING A	TaxLink: S1915 (Branhamella catarrhalis) - Date of change: 5/02/2003	Null	It is the responsibility of the customer to ensure that their facilities comply with biosafety regulations for their own country	4	Branhamella catarrhalis	Null	blood agar,37, facultative anaerobe	nutrient broth,37, facultative anaerobe	Null	FLEMING A ST MARYS HOSPITAL LONDON	Null	Null	Null	Null	Null	Null	Null	Null	Null	Null	Null	Null	Null	Null	Null	Null	Null	1932	Null	Moraxella (branhamella) catarrhalis	Null
NCTC 3625	Moraxella (branhamella) catarrhalis	3	No	Moraxellaceae	2	Terms & Conditions of Supply of Microbial Pathogens: Safety	human, throat	Null	A. Fleming, St. Marys Hospital, London in 1932 / Throat / Patent strain, unrestricted	01/01/1932	(Frosch and Kolle 1896) Bovre 1979	FLEMING A	TaxLink: S1915 (Branhamella catarrhalis) - Date of change: 5/02/2003	Null	It is the responsibility of the customer to ensure that their facilities comply with biosafety regulations for their own country	3	Branhamella catarrhalis	Null	blood agar,37, facultative anaerobe	nutrient broth,37, facultative anaerobe	Null	FLEMING A ST MARYS HOSPITAL LONDON	Null	Null	Null	Null	Null	Null	Null	Null	Null	Null	Null	Null	Null	Null	Null	Null	Null	1932	Null	Moraxella (branhamella) catarrhalis	Null
NCTC 3631	Mycobacterium fortuitum	Cow 18	No	Mycobacteriaceae	2	Terms & Conditions of Supply of Microbial Pathogens: Safety	mammal, mesenteric glands of cattle	Null	(ATCC 19542) F. C. Minett, London in 1932 / Mesenteric glands of cattle in 1930-1932 / Mycobacterium tuberculosis avian type	01/01/1932	da Costa Cruz 1938	MINETT F C	TaxLink: S1951 (Mycobacterium fortuitum subsp. fortuitum da Costa Cruz 1938) - Date of change: 5/02/2003	Null	It is the responsibility of the customer to ensure that their facilities comply with biosafety regulations for their own country	ATCC 19542; COW 18	Mycobacterium fortuitum	Null	glucose agar,30, aerobic	glucose agar,30, aerobic	Null	Null	Null	MYCOBACTERIUM TUBERCUL AVIAN TYPE CHESTER, 1901	Null	Null	Null	Null	Null	Null	Null	Null	Null	Null	Null	Null	Null	Null	Null	1930	Null	Mycobacterium fortuitum	Null
NCTC 3655	Corynebacterium kutscheri	Rat	No	Corynebacteriaceae	2	Terms & Conditions of Supply of Microbial Pathogens: Safety	mammal, rat heart blood	Null	B. H. Schutze, London in 1932 / Corynebacterium pseudotuberculosismurium / Rat heart blood in 1924	01/01/1924	(Migula 1900) Bergey et al. 1925	SCHUTZE H	TaxLink: S961 (Corynebacterium kutscheri (Migula 1900) Bergey et al. 1925) - Date of change: 5/02/2003	Null	It is the responsibility of the customer to ensure that their facilities comply with biosafety regulations for their own country	RAT B	Corynebacterium kutscheri	Null	blood agar,37, facultative anaerobe	nutrient broth,37, facultative anaerobe	Null	ISOLATED BY SCHUTZE H,LISTER INSTITUTE,HERTS	Null	CORYNEBACTERIUM TUBERCULOSISMURIUM	Null	Null	Null	Null	Null	Null	Null	Null	Null	Null	Null	Null	Null	Null	Null	1924	GCA_900637815	Corynebacterium kutscheri	Null
NCTC 3656	Neisseria flavescens	409	No	Neisseriaceae	2	Terms & Conditions of Supply of Microbial Pathogens: Safety	Null	Null	S. E. Branham, NIH Maryland in 1932 / Branham, S. E. (1930) Publ. Hlth. Rep., Wash. 45, 845	01/01/1932	Branham 1930 (AL)	BRANHAM S E	TaxLink: S2103 (Neisseria gonorrhoeae (Zopf 1885) Trevisan 1885) - Date of change: 5/02/2003	Null	It is the responsibility of the customer to ensure that their facilities comply with biosafety regulations for their own country	409	Neisseria flavescens	Null	chocolate blood agar,37, aerobic	nutrient broth,37, aerobic	BRANHAM S E 1930 PUBL HLTH REP WASH 45 845	ISOLATED BY BRANHAM S E NAT INST HLTH MARYLAND	Null	Null	Null	Null	Null	Null	Null	Null	Null	Null	Null	Null	Null	Null	Null	Null	Null	1930	Null	Neisseria flavescens	Null
NCTC 3661	Vibrio cholerae	Doorenbos 80	No	Vibrionaceae	2	Terms & Conditions of Supply of Microbial Pathogens: Safety	human, from a mecca pilgrim	Null	(CN 5870) H. Schutze, London in 1932 / J. J. van Loghem / Mecca pilgrim in 1931 / Inaba serotype / van Loghem, J. J. (1932) Z. Hyg. InfektKrankh. 114, 20	01/01/1932	Null	SCHUTZE H	TaxLink: S3541 (Vibrio cholerae Pacini 1854) - Date of change: 5/02/2003	Serovar 0:1 GARDNER and VENKATRAMAN Subgroup I	It is the responsibility of the customer to ensure that their facilities comply with biosafety regulations for their own country	CN 5870; DOORENBOS 80	Vibrio cholerae biotype el tor	biotype el tor serovar serotype o:1	nutrient agar,37, facultative anaerobe	nutrient broth,37, facultative anaerobe	VAN LOGHEM J J 1932 Z HYG INFECTKRANKH 20 114	ISOLATED BY DOORENBOS;VAN LOGHEM J J ;LISTER INST.LONDON PRE:FR	Null	Null	Null	Null	Null	Null	Null	Null	Null	Null	Null	Null	Null	Null	Null	Null	Null	1931	Null	Vibrio cholerae	Null
NCTC 3708	Burkholderia mallei	102	No	Burkholderiaceae	3	Terms & Conditions of Supply of Microbial Pathogens: Safety	mammal, lung of mule in india	Null	Imperial Institute of Veterinary Research, India in 1932 / Lung of mule, India in 1931	01/01/1932	(Zopf 1885) Yabuuchi et al. 1993	IMPERIAL INST OF VET RES INDIA	TaxLink: S2456 (Pseudomonas mallei) - Date of change: 5/02/2003	Null	It is the responsibility of the customer to ensure that their facilities comply with biosafety regulations for their own country	102	Burkholderia mallei	Null	blood agar,37, aerobic	nutrient broth,37, aerobic	Null	Null	Null	Null	Null	Null	Null	Null	This pathogen is listed as a specified animal pathogen according to The Specified Animal Pathogens Order 2008. As such a SAPO licence is required to possess or work on this pathogen and is the responsibility of the customer to obtain from the HSE (UK only) The regulation of specified animal pathogens	Null	Null	Null	Null	Null	Null	Null	Null	Null	Null	1931	GCA_003590195	Burkholderia mallei	Null
NCTC 3709	Burkholderia mallei	106	No	Burkholderiaceae	3	Terms & Conditions of Supply of Microbial Pathogens: Safety	mammal, horse in india	Null	Imperial Institute of Veterinary Research, India in 1932 / Horse, India in 1932	01/01/1932	(Zopf 1885) Yabuuchi et al. 1993	IMPERIAL INST OF VET RES INDIA	TaxLink: S2456 (Pseudomonas mallei) - Date of change: 5/02/2003	Null	It is the responsibility of the customer to ensure that their facilities comply with biosafety regulations for their own country	106	Burkholderia mallei	Null	blood agar,37, aerobic	nutrient broth,37, aerobic	Null	Null	Null	Null	Null	Null	Null	Null	This pathogen is listed as a specified animal pathogen according to The Specified Animal Pathogens Order 2008. As such a SAPO licence is required to possess or work on this pathogen and is the responsibility of the customer to obtain from the HSE (UK only) The regulation of specified animal pathogens	Null	Null	Null	Null	Null	Null	Null	Null	Null	Null	1932	GCA_900446235	Burkholderia mallei	Null
NCTC 3750	Staphylococcus aureus	Mrs Fox	No	Staphylococcaceae	2	Terms & Conditions of Supply of Microbial Pathogens: Safety	human, carbuncle	Null	R. St. John-Brooks, London in 1932 / Carbuncle in 1932 / Phenol coefficient test organism / British Standards (B. S. ) 2462 (1961) App. B. Specification for Black and White disinfectant fluids / PHLS Committee (1965) Br. med. J. i, 408	01/01/1932	Rosenbach 1884 (AL)	ST JOHN-BROOKS R	TaxLink: S2775 (Staphylococcus aureus subsp. aureus Rosenbach 1884) - Date of change: 5/02/2003	DISINFECTANTS AND STERILIZERS: STANDARD STRAINSChemical Disinfectants:Phenol Coefficient (Staphylococcus) for Black and White disinfectant fluids	It is the responsibility of the customer to ensure that their facilities comply with biosafety regulations for their own country	MRS FOX	Staphylococcus aureus	Null	Nutrient agar, 24-48 hours, 37°C, aerobic	nutrient broth,37, facultative anaerobe	PHLS COMMITTEE 1965 BR MED J 1 408; BRITISH STDS 2462:1961 APP B	Null	Null	Null	Null	http://www.ebi.ac.uk/ena/data/view/ERS811726	ftp://ftp.sanger.ac.uk/pub/project/pathogens/NCTC3000/d...	Null	Null	Null	Null	Null	Null	Null	Null	Null	Null	Null	Null	1932	GCA_900457935	Staphylococcus aureus	Null
NCTC 3756	Pseudomonas fluorescens	Spiers	No	Pseudomonadaceae	2	Terms & Conditions of Supply of Microbial Pathogens: Safety	human, from cerebrospinal fluid	Null	D. B. Steabben, Lister Institute, London in 1952 / Cerebrospinal fluid in 1932	01/01/1932	Migula 1895 (AL)	STEABBEN D B	TaxLink: S2438 (Pseudomonas fluorescens Migula 1895) - Date of change: 5/02/2003	Null	It is the responsibility of the customer to ensure that their facilities comply with biosafety regulations for their own country	SPIERS	Pseudomonas fluorescens	Null	nutrient agar,30, aerobic	nutrient broth,30, aerobic	Null	ISOLATED STEABBEN M E ,LISTER INSTITUTE ,LONDON ,1932	Null	Null	Null	Null	Null	Null	Null	Null	Null	Null	Null	Null	Null	Null	Null	Null	Null	1932	GCA_900455485	Pseudomonas fluorescens	Null
NCTC 3761	Staphylococcus aureus	A gamma	No	Staphylococcaceae	2	Terms & Conditions of Supply of Microbial Pathogens: Safety	human, boil	Null	J. W. Bigger in 1932 / Boil in 1930 / Bigger, J. W. et al. (1927) J. path. Bact. 30, 261; (1933) 36, 87 / Smith, M. L. & Price, S. A. (1938) J. path. Bact. 47, 361	01/01/1932	Rosenbach 1884 (AL)	BIGGER J W	TaxLink: S2775 (Staphylococcus aureus subsp. aureus Rosenbach 1884) - Date of change: 5/02/2003	Null	It is the responsibility of the customer to ensure that their facilities comply with biosafety regulations for their own country	A GAMMA	Staphylococcus aureus	Null	Nutrient agar, 24-48 hours, 37°C, aerobic	nutrient broth,37, facultative anaerobe	BIGGER J W ET AL 1927 J PATH BACT 30 261; SMITH M L & PRICE S A 1938 J	Null	Null	Null	Null	http://www.ebi.ac.uk/ena/data/view/ERS811727	Null	Null	Null	Null	Null	Null	Null	Null	Null	Null	Null	Null	Null	1927	GCA_900474675	Staphylococcus aureus	Null
NCTC 3795	Clostridium tetani	T 52 (0 form) TenBroeck Type VI	No	Clostridiaceae	2	Terms & Conditions of Supply of Microbial Pathogens: Safety	Null	Null	M. Robertson, Lister Institute in 1932 / H. Schutze / C. TenBroeck / Felix, A. & Robertson, M. (1928) Br.J.exp.Path. 9, 6 / TenBroeck, C. & Bauer, J. H. (1923-1924) Proc. Soc. exp. Biol. Med. 21, 267	01/01/1932	(Flügge 1886) Bergey et al. 1923 (AL)	ROBERTSON M	TaxLink: S913 (Clostridium tetani (Flügge 1886) Bergey et al. 1923) - Date of change: 5/02/2003	Null	It is the responsibility of the customer to ensure that their facilities comply with biosafety regulations for their own country	T 52; TENBROECK TYPE 6	Clostridium tetani	Null	neo-peptone agar,37, strict anaerobe	meat broth,37, strict anaerobe	FELIX A & ROBERTSON M 1928 BR J EXP PATH 9 6; TENBROECKE C & BAUER J H	TENBROECK C-SCHUTZE H-ROBERTSON M LISTER INSTITUTE LONDON PRE:FR	Null	Null	Null	Null	Null	Null	Null	Null	Null	Null	Null	Null	Null	Null	Null	Null	Null	1923	Null	Clostridium tetani	Null
NCTC 3804	Serratia marcescens	Munro	No	Enterobacteriaceae	2	Terms & Conditions of Supply of Microbial Pathogens: Safety	preserves;canned food	Null	R. J. Munro, Newcastle in 1932 / Canned food / NCTC results identify as Serratia marinorubra	01/01/1932	Bizio 1823 (AL)	MUNRO R J	TaxLink: S7992 (Serratia marcescens subspecies marcescens bizio 1823) - Date of change: 16/06/2007 by NCTC Up to 16/06/2007: S2701 (Serratia marcescens Bizio 1823) - Date of change: 5/02/2003	Null	It is the responsibility of the customer to ensure that their facilities comply with biosafety regulations for their own country	MUNRO; SERRATIA MARINORUBRA	Serratia marcescens	Null	nutrient agar,37, facultative anaerobe	nutrient broth,37, facultative anaerobe	Null	ISOLATED BY MUNRO R J ,A.W.PRESERVING WOKS ,NEWCASTLE U.TYNE PRE:FR	Null	SERRATIA MARINORUBRA, ZOBELL AND UPHAM 1944	Null	Null	Null	Null	Null	Null	Null	Null	Null	Null	Null	Null	Null	Null	Null	1932	Null	Serratia marcescens	Null
NCTC 3805	Clostridium botulinum	62	No	Clostridiaceae	2	Terms & Conditions of Supply of Microbial Pathogens: Safety	mammal, from liver infarct of cow	Null	R. A. OBrien, Wellcome Laboratories in 1932 / K. F. Meyer / L. R. Vawter / Heat resistance studies / Bovine, Nevada in 1919 / Sommer, E. W. (1930) J. infect. Dis. 46, 85	01/01/1932	(van Ermengem 1896) Bergey et al. 1923	OBRIEN RA WELLCOME LABS	TaxLink: S829 (Clostridium botulinum (van Ermengem 1896) Bergey et al. 1923) - Date of change: 5/02/2003	Type A	It is the responsibility of the customer to ensure that their facilities comply with biosafety regulations for their own country	TYPE A; 62	Clostridium botulinum	Null	blood agar,37, strict anaerobe	meat broth,37, strict anaerobe	GUNNISON J B & MEYER KF 1930 J INFECT DIS 46 85	ISLTD BY VAWTER NEVADA 1919;MEYER UNIV OF CALIFORNIA	Null	Null	Null	Null	Null	Null	Null	Null	Null	Null	Null	Null	Null	Null	Null	Null	Null	1919	GCA_011014415	Clostridium botulinum	Null
NCTC 3806	Clostridium botulinum	97	No	Clostridiaceae	2	Terms & Conditions of Supply of Microbial Pathogens: Safety	plant;canned peas	Null	R.A. OBrien, Wellcome Laboratories in 1932 / K.F. Meyer / Canned peas / Heat resistance studies / Sommer, E. W. et al. (1926) J. infect. Dis. 39, 345 / Sommer, E. W. (1930) J. infect. Dis. 46, 85	01/01/1932	(van Ermengem 1896) Bergey et al. 1923	OBRIEN R A WELLCOME LABS	TaxLink: S829 (Clostridium botulinum (van Ermengem 1896) Bergey et al. 1923) - Date of change: 5/02/2003	Type A	It is the responsibility of the customer to ensure that their facilities comply with biosafety regulations for their own country	TYPE A; 97	Clostridium botulinum	Null	meat broth,37, strict anaerobe	meat broth,37, strict anaerobe	Null	ISOLATED BY MEYER K F	Null	Null	Null	Null	Null	Null	Null	Null	Null	Null	Null	Null	Null	Null	Null	Null	Null	1926	GCA_011014395	Clostridium botulinum	Null
NCTC 3807	Clostridium botulinum	115	No	Clostridiaceae	2	Terms & Conditions of Supply of Microbial Pathogens: Safety	soil;blue ridge mountains	Null	R. A. OBrien, Wellcome Laboratories / K. F. Meyer, California in 1932 / Soil, Blue Ridge Mountains in 1921	01/01/1932	(van Ermengem 1896) Bergey et al. 1923	DR R A OBRIEN WELLCOME LABS	TaxLink: S829 (Clostridium botulinum (van Ermengem 1896) Bergey et al. 1923) - Date of change: 5/02/2003	Type B	It is the responsibility of the customer to ensure that their facilities comply with biosafety regulations for their own country	TYPE B; 115	Clostridium botulinum	Null	3% columbian blood agar,37, strict anaerobe	nutrient broth,37, strict anaerobe	Null	ISOLATED 1921 PROF K F MEYER U OF CALIFORNIA BERKELEY	Null	Null	Null	Null	Null	Null	Null	Null	Null	Null	Null	Null	Null	Null	Null	Null	Null	1921	GCA_011013975	Clostridium botulinum	Null
NCTC 3815	Clostridium botulinum	6B Nevin	No	Clostridiaceae	2	Terms & Conditions of Supply of Microbial Pathogens: Safety	cheese	Null	(ATCC 443) ATCC in 1932 / K. F. Meyer / Cheese	01/01/1932	(van Ermengem 1896) Bergey et al. 1923	ATCC	TaxLink: S829 (Clostridium botulinum (van Ermengem 1896) Bergey et al. 1923) - Date of change: 5/02/2003	Type B	It is the responsibility of the customer to ensure that their facilities comply with biosafety regulations for their own country	ATCC 443; NEVIN; TYPE B; 6B	Clostridium botulinum	Null	blood agar,37, strict anaerobe	meat broth,37, strict anaerobe	Null	K F MEYER UNIVERSITY OF CALIFORNIA 1925	Null	Null	Null	Null	Null	Null	Null	Null	Null	Null	Null	Null	Null	Null	Null	Null	Null	1925	GCA_011020175	Clostridium botulinum	Null
NCTC 3820	Mycobacterium smegmatis	179 Mist Bacillus	No	Mycobacteriaceae	2	Terms & Conditions of Supply of Microbial Pathogens: Safety	Null	Null	ATCC in 1932 / Dr Weaver, Washington D. C. in 1925 / Redeposited by ATCC in 1940 / Mycobacterium stercoris / Gordon, R. E. & Smith, M. M. (1953) J. Bact. 66, 41	01/01/1925	(Trevisan 1889) Lehmann and Neumann 1899 (AL)	ATCC	TaxLink: S1980 (Mycobacterium smegmatis (Trevisan 1889) Lehmann and Neumann 1899) - Date of change: 5/02/2003	Null	It is the responsibility of the customer to ensure that their facilities comply with biosafety regulations for their own country	ATCC 77; 179 MIST BACILLUS	Mycobacterium smegmatis	Null	Lowenstein-Jensen slopes, 96 hours, 30°C, aerobic	nutrient broth,37, aerobic	GORDON R E & SMITH M M 1953 J BACT 66 41	DR WEAVER,HYG LAB,WASHINGTON-REDEPOSITED BY ATCC IN 1940 PRE:FR	Null	Null	Null	Null	Null	Null	Null	Null	Null	Null	Null	Null	Null	Null	Null	Null	Null	1940	Null	Mycobacterium smegmatis	Null
NCTC 3821	Mycobacterium smegmatis	ATCC 281 Moellers Mist Bacillus	No	Mycobacteriaceae	2	Terms & Conditions of Supply of Microbial Pathogens: Safety	Null	Null	ATCC in 1932 / E. O. Jordan, Chicago in 1925 / Redeposited by ATCC in 1940 / Mycobacterium stercoris / Gordon, R. E. & Smith, M. M. (1953) J. Bact. 66, 41	01/01/1932	(Trevisan 1889) Lehmann and Neumann 1899 (AL)	ATCC	TaxLink: S1980 (Mycobacterium smegmatis (Trevisan 1889) Lehmann and Neumann 1899) - Date of change: 5/02/2003	Null	It is the responsibility of the customer to ensure that their facilities comply with biosafety regulations for their own country	ATCC 281; MOELLERS MIST BACILL	Mycobacterium smegmatis	Null	glucose agar,30, aerobic	7h9,30, aerobic	GORDON R E & SMITH MM 1953 J BACT 66 41	JORDAN E O,CHICAGO-REDEPOSITED BY ATCC IN 1925	Null	MYCOBACTERIUM STERCORIS	Null	Null	Null	Null	Null	Null	Null	Null	Null	Null	Null	Null	Null	Null	Null	1925	Null	Mycobacterium smegmatis	Null
NCTC 3858	Streptococcus uberis	Diernhofer	Yes	Streptococcaceae	2	Terms & Conditions of Supply of Microbial Pathogens: Safety	not recorded	Ref #: 84000 Author(s): Hassan,A.A.;Khan,I.U.;Abdulmawjood,A.;Lammler,C. Journal: J Clin Microbiol Title: Evaluation of PCR methods for rapid identification and differentiation of Streptococcus uberis and Streptococcus parauberis Volume: 39 Page(s): 1618-21 Year: 2001 Keyword(s): GENBANK/AF255656 GENBANK/AF255657 Animals Base Sequence Cattle Cattle Diseases/microbiology DNA, Ribosomal Spacer/*gen…	(ATCC 19436, NCDO 2038) Type strain / K. Diernhofer, Vienna in 1933 / Diernhofer, K. (1932) Milchw. Forsch. 13, 368	01/01/1933	Diernhofer 1932 (AL)	DIERNHOFER K	TaxLink: S2870 (Streptococcus uberis Diernhofer 1932) - Date of change: 5/02/2003	Null	It is the responsibility of the customer to ensure that their facilities comply with biosafety regulations for their own country	ATCC 19436; CCUG 17930; DSM 20569; JCM 5709; NCDO 2038	Streptococcus uberis	Null	Columbia blood agar, 24-48 hours, 37°C, aerobic	nutrient broth,37, facultative anaerobe	DIERNHOFER K 1932 MICHW.FORSCH. 13 368	FROM DIERNHOFER K ,TIERARTZLICHE HOCHSCHULE ,VIENNA	Null	Null	Null	http://www.ebi.ac.uk/ena/data/view/ERS1058914	ftp://ftp.sanger.ac.uk/pub/project/pathogens/NCTC3000/...	>gb|AB002526|ATCC 19436| NCTC 3858|Streptococcus uberis DNA for 16S rRNA, strain ATCC 19436, NCTC3858.| gaggactggtgctgc... $(document).ready(function(){ $("#lsl_ribosomalDna16s_1").click( function(){$("#ls_ribosomalDna16s_1").fadeIn(500);} );$("#close_ls_ribosomalDna16s_1").click( function(){$("#ls_ribosomalDna16s_1").fadeOut(500);} ); });>gb|AF255657|NCDO 2038|Streptococcus uberis 16S-23S riboso…	Null	>gb|AF255657|NCDO 2038|Streptococcus uberis 16S-23S ribosomal RNA intergenic spacer,complete sequence, 23S ribosomal RNA partial sequence.| acccgaagcggtgag... $(document).ready(function(){ $("#lsl_ribosomalDna23s_1").click( function(){$("#ls_ribosomalDna23s_1").fadeIn(500);} );$("#close_ls_ribosomalDna23s_1").click( function(){$("#ls_ribosomalDna23s_1").fadeOut(500);} ); });>gb|X68038 S60799|NCDO…	Null	Null	Null	Null	Null	Null	Null	Null	Null	1932	GCA_900475595	Streptococcus uberis	Null
NCTC 3874	Kocuria rosea	Chapman	No	Micrococcaceae	2	Terms & Conditions of Supply of Microbial Pathogens: Safety	Null	Null	A. C. Chapman, Chaston Chapman Collection in 1933 / Micrococcus agilis	01/01/1933	(Flügge 1886) Stackebrandt et al. 1995	CHAPMAN A C	TaxLink: S1863 (Micrococcus roseus) - Date of change: 5/02/2003	Null	It is the responsibility of the customer to ensure that their facilities comply with biosafety regulations for their own country	CHAPMAN	Micrococcus roseus	Null	nutrient agar,37, aerobic	nutrient broth,37, aerobic	Null	CHAPMAN A C, CHASTON CHAPMAN COLLECTION	Null	Null	Null	Null	Null	Null	Null	Null	Null	Null	Null	Null	Null	Null	Null	Null	Null	1933	Null	Kocuria rosea	Null
NCTC 3984	Corynebacterium diphtheriae	467 E	No	Corynebacteriaceae	2	Terms & Conditions of Supply of Microbial Pathogens: Safety	pathogenic in guinea pigs	Null	(ATCC 19409) J. W. McLeod, Leeds in 1933 / Isolated in 1931 / Anderson, J. S. et al. (1933) J. path. Bact. 36, 169 / Suitable as weakly positive control for toxin production on Eleks medium (1948, Br. med. J. i, 493), but not on Hermann et als. medium (Am. J. clin. Path. 29, 181)	01/01/1933	(Kruse 1886) Lehmann and Neumann 1896	PROF MCLEOD	TaxLink: S950 (Corynebacterium diphtheriae (Kruse 1886) Lehmann and Neumann 1896) - Date of change: 5/02/2003	var. gravis(For a non-toxigenic strain see Corynebacterium diphtheriae var. mitis NCTC 10356)TOXIGENIC AND TOXIN TEST CONTROL STRAINSDiphtheria, Elek plate control strains (weak positive)	It is the responsibility of the customer to ensure that their facilities comply with biosafety regulations for their own country	ATCC 19409; 467 E	Corynebacterium diphtheriae	serovar gravis	blood agar,37, facultative anaerobe	nutrient broth,37, facultative anaerobe	Null	LEEDS UNIVERSITY ISOLATED IN 1931	Null	Null	Null	Null	Null	Null	Null	Null	Null	Toxigenic	Null	Null	Null	Null	Null	Null	Null	1931	Null	Corynebacterium diphtheriae	Null
NCTC 3985	Corynebacterium diphtheriae	Withey	No	Corynebacteriaceae	2	Terms & Conditions of Supply of Microbial Pathogens: Safety	Null	Null	J. W. McLeod, Leeds in 1933 / Isolated in 1933 / Serotype I / Anderson, J. S. et al. (1933) J. path. Bact. 36, 169	01/01/1933	(Kruse 1886) Lehmann and Neumann 1896	PROF J W MCLEOD	TaxLink: S950 (Corynebacterium diphtheriae (Kruse 1886) Lehmann and Neumann 1896) - Date of change: 5/02/2003	var. gravis(For a non-toxigenic strain see Corynebacterium diphtheriae var. mitis NCTC 10356)	It is the responsibility of the customer to ensure that their facilities comply with biosafety regulations for their own country	(SEROTYPE I); WITHEY	Corynebacterium diphtheriae	Null	blood agar,37, facultative anaerobe	nutrient broth,37, facultative anaerobe	ANDERSON J S ET AL 1933 J PATH BACT 36 169	ISOLATED BY J W MCLEOD IN 1933	Null	Null	Null	Null	Null	Null	Null	Null	variety gravis	Non-toxigenic	Null	Null	Null	Null	Null	Null	Null	1933	Null	Corynebacterium diphtheriae	Null
NCTC 3986	Corynebacterium diphtheriae	Hull 333	No	Corynebacteriaceae	2	Terms & Conditions of Supply of Microbial Pathogens: Safety	human	Null	J. W. McLeod, Leeds in 1933 / Isolated in 1933 / Anderson, J. S. et al. (1933) J. path. Bact. 36, 169	01/01/1933	(Kruse 1886) Lehmann and Neumann 1896	MCLEOD J W	TaxLink: S950 (Corynebacterium diphtheriae (Kruse 1886) Lehmann and Neumann 1896) - Date of change: 5/02/2003	untyped(For a non-toxigenic strain see Corynebacterium diphtheriae var. mitis NCTC 10356)	It is the responsibility of the customer to ensure that their facilities comply with biosafety regulations for their own country	HULL 333	Corynebacterium diphtheriae	Null	blood agar,37, facultative anaerobe	lemco broth,37, facultative anaerobe	ANDERSON J S ET AL 1933 J PATH BACT 36 169	ISOLATED BY J W MCLEOD OF LEEDS UNIVERSITY IN 1933	Null	Null	Null	Null	Null	Null	Null	Null	variety gravis	Toxigenic	Null	Null	Null	Null	Null	Null	Null	1933	Null	Corynebacterium diphtheriae	Null
NCTC 3987	Corynebacterium diphtheriae	SDS 108	No	Corynebacteriaceae	2	Terms & Conditions of Supply of Microbial Pathogens: Safety	human, isolated in leeds in 1932	Null	J. W. McLeod, Leeds in 1933 / Isolated in Leeds in 1932 / Anderson, J. S. et al. (1933) J. path. Bact. 36, 169	01/01/1933	(Kruse 1886) Lehmann and Neumann 1896	MCLEOD J W	TaxLink: S950 (Corynebacterium diphtheriae (Kruse 1886) Lehmann and Neumann 1896) - Date of change: 5/02/2003	var. intermedius(For a non-toxigenic strain see Corynebacterium diphtheriae var. mitis NCTC 10356)	It is the responsibility of the customer to ensure that their facilities comply with biosafety regulations for their own country	SDS 108	Corynebacterium diphtheriae	Null	blood agar,37, facultative anaerobe	nutrient broth,37, facultative anaerobe	ANDERSON J S ET AL 1933 J PATH BACT 36 169	MCLEOD J W,LEEDS UNIVERSITY	Null	Null	Null	Null	Null	Null	Null	Null	variety intermedius	Toxigenic	Null	Null	Null	Null	Null	Null	Null	1932	Null	Corynebacterium diphtheriae	Null
NCTC 3988	Corynebacterium diphtheriae	Hull 338	No	Corynebacteriaceae	2	Terms & Conditions of Supply of Microbial Pathogens: Safety	Null	Null	J. W. McLeod, Leeds in 1933 / Anderson, J. S. et al. (1933) J. path. Bact. 36, 169	01/01/1933	(Kruse 1886) Lehmann and Neumann 1896	MCLEOD J W	TaxLink: S950 (Corynebacterium diphtheriae (Kruse 1886) Lehmann and Neumann 1896) - Date of change: 5/02/2003	var. intermedius(For a non-toxigenic strain see Corynebacterium diphtheriae var. mitis NCTC 10356)	It is the responsibility of the customer to ensure that their facilities comply with biosafety regulations for their own country	HULL 338	Corynebacterium diphtheriae	Null	blood agar,37, facultative anaerobe	nutrient broth,37, facultative anaerobe	ANDERSON J S ET AL 1933 J PATH BACT 36 169	MCLEOD J W,LEEDS	Null	Null	Null	Null	Null	Null	Null	Null	variety intermedius	Toxigenic	Null	Null	Null	Null	Null	Null	Null	1933	Null	Corynebacterium diphtheriae	Null
NCTC 3989	Corynebacterium diphtheriae	460	No	Corynebacteriaceae	2	Terms & Conditions of Supply of Microbial Pathogens: Safety	human	Null	J. W. McLeod, Leeds in 1933 / Anderson, J. S. et al. (1933) J. path. Bact. 36, 169	01/01/1933	(Kruse 1886) Lehmann and Neumann 1896	MCLEOD J W	TaxLink: S950 (Corynebacterium diphtheriae (Kruse 1886) Lehmann and Neumann 1896) - Date of change: 5/02/2003	var. mitis(For a non-toxigenic strain see Corynebacterium diphtheriae var. mitis NCTC 10356)	It is the responsibility of the customer to ensure that their facilities comply with biosafety regulations for their own country	460	Corynebacterium diphtheriae	Null	blood agar,37, facultative anaerobe	nutrient broth,37, facultative anaerobe	ANDERSON J S ET AL 1933 J PATH BACT 36 169	Null	Null	Null	Null	Null	Null	Null	Null	Null	variety mitis	Toxigenic	Null	Null	Null	Null	Null	Null	Null	1933	Null	Corynebacterium diphtheriae	Null
NCTC 3990	Corynebacterium diphtheriae	911	No	Corynebacteriaceae	2	Terms & Conditions of Supply of Microbial Pathogens: Safety	Null	Null	J. W. McLeod, Leeds in 1933 / Anderson, J. S. et al. (1933) J. path. Bact. 36, 169	01/01/1933	(Kruse 1886) Lehmann and Neumann 1896	MCLEOD J W	TaxLink: S950 (Corynebacterium diphtheriae (Kruse 1886) Lehmann and Neumann 1896) - Date of change: 5/02/2003	var. mitis(For a non-toxigenic strain see Corynebacterium diphtheriae var. mitis NCTC 10356)	It is the responsibility of the customer to ensure that their facilities comply with biosafety regulations for their own country	911	Corynebacterium diphtheriae	Null	blood agar,37, facultative anaerobe	nutrient broth,37, facultative anaerobe	ANDERSON J S ET AL 1933 J PATH BACT 36 169	Null	Null	Null	Null	Null	Null	Null	Null	Null	variety belfanti	Toxigenic	Null	Null	Null	Null	Null	Null	Null	1933	Null	Corynebacterium diphtheriae	Null
NCTC 3991	Bacillus coagulans	Tomato	No	Bacillaceae	2	Terms & Conditions of Supply of Microbial Pathogens: Safety	soft drinks;tomato juice	Null	(NRS 2021) R. N. Berry, Illinois in 1933 / Bacillus thermoacidurans / Tomato juice / Berry, R. N. (1933) J. Bact. 25, 72	01/01/1933	Hammer 1915 (AL)	BERRY R N	TaxLink: S397 (Bacillus coagulans Hammer 1915) - Date of change: 5/02/2003	Null	It is the responsibility of the customer to ensure that their facilities comply with biosafety regulations for their own country	NRS 2021; TOMATO	Bacillus coagulans	Null	nutrient agar,37, facultative anaerobe	nutrient broth,37, facultative anaerobe	BERRY R N 1933 J BACT 25 72	BERRY R N ILLINOIS	Null	Null	Null	Null	Null	Null	Null	Null	Null	Null	Null	Null	Null	Null	Null	Null	Null	1933	Null	Bacillus coagulans	Null
NCTC 3992	Bacillus coagulans	Berry	No	Bacillaceae	2	Terms & Conditions of Supply of Microbial Pathogens: Safety	preserves;tomato juice	Null	A R. N. Berry, Illinois in 1933 / Bacillus thermoacidurans / Tomato juice / Berry, R. N. (1933) J. Bact. 25, 72	01/01/1933	Hammer 1915 (AL)	BERRY R N	TaxLink: S397 (Bacillus coagulans Hammer 1915) - Date of change: 5/02/2003	Null	It is the responsibility of the customer to ensure that their facilities comply with biosafety regulations for their own country	BERRY A	Bacillus coagulans	Null	nutrient agar,37, aerobic	nutrient broth,37, aerobic	BERRY R N 1933 J BACT 25 72	Null	Null	Null	Null	Null	Null	Null	Null	Null	Null	Null	Null	Null	Null	Null	Null	Null	Null	1933	Null	Bacillus coagulans	Null
NCTC 3993	Bacillus coagulans	Berry	No	Bacillaceae	2	Terms & Conditions of Supply of Microbial Pathogens: Safety	preserves;tomato juice	Null	B R. N. Berry, Illinois in 1933 / Bacillus thermoacidurans / Tomato juice / Berry, R. N. (1933) J. Bact. 25, 72	01/01/1933	Hammer 1915 (AL)	BERRY R N	TaxLink: S397 (Bacillus coagulans Hammer 1915) - Date of change: 5/02/2003	Null	It is the responsibility of the customer to ensure that their facilities comply with biosafety regulations for their own country	BERRY B	Bacillus coagulans	Null	nutrient agar,37, aerobic	nutrient broth,37, aerobic	BERRY R N 1933 J BACT 25 72	Null	Null	Null	Null	Null	Null	Null	Null	Null	Null	Null	Null	Null	Null	Null	Null	Null	Null	1933	Null	Bacillus coagulans	Null
NCTC 4001	Streptococcus pyogenes	Aronson (Schitzer)	No	Streptococcaceae	2	Terms & Conditions of Supply of Microbial Pathogens: Safety	not recorded	Null	R. G. White, Sutton in 1933 / One of E. W. Todds strains	01/01/1933	Rosenbach 1884 (AL)	WHITE R G	TaxLink: S2860 (Streptococcus pyogenes Rosenbach 1884) - Date of change: 5/02/2003	Serological Group A	It is the responsibility of the customer to ensure that their facilities comply with biosafety regulations for their own country	ARONSON; SCHITZER	Streptococcus pyogenes	serovar group a	Columbia blood agar, 24-48 hours, 37°C, aerobic	nutrient broth,37, facultative anaerobe	Null	FROM WHITE R G ,BELMONT LABS.SUTTON,SURREY;ONE OF TODDS STR PRE:FR	Null	Null	Null	http://www.ebi.ac.uk/ena/data/view/ERS901509	ftp://ftp.sanger.ac.uk/pub/project/pathogens/NCTC3000/d...	Null	Null	Null	Null	Null	Null	Null	Null	Null	Null	Null	Null	1933	GCA_900475105	Streptococcus pyogenes	Null
NCTC 4101	Avibacterium endocarditidis	1	No	Pasteurellaceae	2	Terms & Conditions of Supply of Microbial Pathogens: Safety	human, tongue	Null	A. Fleming, London in 1933 / Human tongue in 1933 / Mutters, R. et al. (1985) Int. J. syst. Bact. 35, 5	01/01/1933	MUTTERS et al. 1985	FLEMING A	TaxLink: S1397 (Haemophilus parainfluenzae Rivers 1922) - Date of change: 5/02/2003	Null	It is the responsibility of the customer to ensure that their facilities comply with biosafety regulations for their own country	Null	Avibacterium volantium	Null	chocolate blood agar (co2),37, facultative anaerobe	nutrient broth,37, facultative anaerobe	Null	Null	Null	Null	Null	Null	Null	Null	Null	Null	Null	Null	Null	Null	Null	Null	Null	Null	Null	1933	Null	Avibacterium endocarditidis	Null
NCTC 4103	Moraxella (branhamella) catarrhalis	Chatham	No	Moraxellaceae	2	Terms & Conditions of Supply of Microbial Pathogens: Safety	Null	Ref #: 58764 Author(s): Vaneechoutte,M.;Claeys,G.;Steyaert,S.;De Baere,T.;Peleman,R.;Verschraegen,G. Journal: J Clin Microbiol Title: Isolation of Moraxella canis from an ulcerated metastatic lymph node Volume: 38 Page(s): 3870-1 Year: 2000 Keyword(s): DNA, Ribosomal/genetics Fatal Outcome Humans Lung Neoplasms/pathology Lymph Nodes/*microbiology *Lymphatic Metastasis Microbial Sensitivity Tests …	(ATCC 23246) Royal Naval Hospital, Chatham in 1932	01/01/1932	(Frosch and Kolle 1896) Bovre 1979	ROYAL NAVAL HOSPITAL CHATHAM	TaxLink: S1915 (Branhamella catarrhalis) - Date of change: 5/02/2003	Null	It is the responsibility of the customer to ensure that their facilities comply with biosafety regulations for their own country	ATCC 23246; CHATHAM	Branhamella catarrhalis	Null	blood agar,37, facultative anaerobe	nutrient broth,37, facultative anaerobe	Null	Null	Null	Null	Null	Null	Null	>gb|AJ269509|NCTC 4103 (X31)|Moraxella canis partial 16S rRNA gene, strain NCTC 4103 (X31).| cggcaggcttaacac... $(document).ready(function(){ $("#lsl_ribosomalDna16s_1").click( function(){$("#ls_ribosomalDna16s_1").fadeIn(500);} );$("#close_ls_ribosomalDna16s_1").click( function(){$("#ls_ribosomalDna16s_1").fadeOut(500);} ); });	Null	Null	Null	Null	Null	Null	Null	Null	Null	Null	Null	1932	GCA_900453075	Moraxella (branhamella) catarrhalis	Null
NCTC 4133	Staphylococcus warneri	3	No	Staphylococcaceae	Null	Terms & Conditions of Supply of Microbial Pathogens: Safety	sponge cake	Null	E. O. Jordan, in 1933 / Sponge cake, Chicago in 1930 / Jordan, E. O. (1930) J. Am. med. Ass. 94, 1648	01/01/1933	Kloos and Schleifer 1975	JORDAN E O	TaxLink: S2784 (Staphylococcus epidermidis (Winslow and Winslow 1908) Evans 1916) - Date of change: 5/02/2003	Null	It is the responsibility of the customer to ensure that their facilities comply with biosafety regulations for their own country	3	Staphylococcus epidermidis	Null	Nutrient agar, 24-48 hours, 37°C, aerobic	nutrient broth,37, facultative anaerobe	JORDAN E O 1930 J AM MED ASS 94 1648	Null	Null	Null	Null	http://www.ebi.ac.uk/ena/data/view/ERS812508	ftp://ftp.sanger.ac.uk/pub/project/pathogens/NCTC3000/d...	Null	Null	Null	Null	Null	Null	Null	Null	Null	Null	Null	Null	1930	GCA_900636255	Staphylococcus warneri	Null
NCTC 4135	Staphylococcus aureus	42	No	Staphylococcaceae	2	Terms & Conditions of Supply of Microbial Pathogens: Safety	Null	Null	E. O. Jordan, Chicago in 1933 / Food poisoning in 1922 / Jordan, E. O. (1931) J. Am. med. Ass. 97, 1704	01/01/1933	Rosenbach 1884 (AL)	JORDAN E O	TaxLink: S2775 (Staphylococcus aureus subsp. aureus Rosenbach 1884) - Date of change: 5/02/2003	Null	It is the responsibility of the customer to ensure that their facilities comply with biosafety regulations for their own country	42	Staphylococcus aureus	Null	nutrient agar,37, facultative anaerobe	nutrient broth,37, facultative anaerobe	JORDAN E O 1931 J AM MED ASS 97 1704	FOOD POISONING IN 1922	Null	Null	Null	Null	Null	Null	Null	Null	Null	Null	Null	Null	Null	Null	Null	Null	Null	1922	Null	Staphylococcus aureus	Null
NCTC 4136	Staphylococcus aureus	95	No	Staphylococcaceae	2	Terms & Conditions of Supply of Microbial Pathogens: Safety	Null	Null	E. O. Jordan, Chicago in 1933 / Food poisoning in 1932 / Jordan, E. O. (1931) J. Am. med. Ass. 97, 1704	01/01/1933	Rosenbach 1884 (AL)	JORDAN E O	TaxLink: S2775 (Staphylococcus aureus subsp. aureus Rosenbach 1884) - Date of change: 5/02/2003	Null	It is the responsibility of the customer to ensure that their facilities comply with biosafety regulations for their own country	95	Staphylococcus aureus	Null	Nutrient agar, 24-48 hours, 37°C, aerobic	nutrient broth,37, facultative anaerobe	JORDAN E O 1931 J AM MED ASS 97 1704	FOOD POISONING IN 1932	Null	Null	Null	http://www.ebi.ac.uk/ena/data/view/ERS825154	ftp://ftp.sanger.ac.uk/pub/project/pathogens/NCTC3000/d...	Null	Null	Null	Null	Null	Null	Null	Null	Null	Null	Null	Null	1932	GCA_900458065	Staphylococcus aureus	Null
NCTC 4137	Staphylococcus aureus	135	No	Staphylococcaceae	2	Terms & Conditions of Supply of Microbial Pathogens: Safety	human, compound fracture	Null	E. O. Jordan, Chicago in 1933 / Compound fracture in 1933	01/01/1933	Rosenbach 1884 (AL)	JORDAN E O	TaxLink: S2775 (Staphylococcus aureus subsp. aureus Rosenbach 1884) - Date of change: 5/02/2003	Null	It is the responsibility of the customer to ensure that their facilities comply with biosafety regulations for their own country	135	Staphylococcus aureus	Null	Nutrient agar, 24-48 hours, 37°C, aerobic	nutrient broth,37, facultative anaerobe	Null	Null	Null	Null	Null	http://www.ebi.ac.uk/ena/data/view/ERS811728	ftp://ftp.sanger.ac.uk/pub/project/pathogens/NCTC3000/d...	Null	Null	Null	Null	Null	Null	Null	Null	Null	Null	Null	Null	1933	GCA_900635305	Staphylococcus aureus	Null
NCTC 4162	Actinomadura pelletieri	Naudi	Yes	Thermomonosporaceae	2	Terms & Conditions of Supply of Microbial Pathogens: Safety	mycetoma of arm	Ref #: 1300 Author(s): Skerman,V.B.D.;McGowan,V.;Sneath,P.H.A.(ed) Journal: Int. J. Syst. Bacteriol. Title: Approved Lists of Bacterial Names. Volume: 30 Page(s): 225-420 Year: 1980	Type strain / J. T. Duncan, London in 1933 / E. C. Smith, Lagos in 1928 / Mycetoma of arm / Actinomyces pelletieri	01/01/1933	(Laveran 1906) Lechevalier and Lechevalier 1970 (AL)	DUNCAN J T	TaxLink: S114 (Actinomadura pelletieri (Laveran 1906) Lechevalier and Lechevalier 1970) - Date of change: 5/02/2003	Null	It is the responsibility of the customer to ensure that their facilities comply with biosafety regulations for their own country	ATCC 33385; DSM 43383; JCM 3388; NAUDI	Actinomadura pelletieri	Null	glucose agar,37, aerobic	glucose broth,37, aerobic	Null	SMITH E C LAGOS IN 1928-DUNCAN J T LONDON	Null	ACTINOMYCES PELLETIERI	Null	Null	Null	>gb|AF163130|JCM3388T|Actinomadura pelletieri 16S-23S ribosomal RNA intergenic spacersequence.| aaggagcaccaactg... $(document).ready(function(){ $("#lsl_ribosomalDna16s_1").click( function(){$("#ls_ribosomalDna16s_1").fadeIn(500);} );$("#close_ls_ribosomalDna16s_1").click( function(){$("#ls_ribosomalDna16s_1").fadeOut(500);} ); }); >gb|AF163119|JCM3388T|Actinomadura pelletieri 16S ribosomal RNA g…	Null	>gb|AF163141|JCM3388T|Actinomadura pelletieri 23S ribosomal RNA gene, partial sequence.| gtgttcaagttttta... $(document).ready(function(){ $("#lsl_ribosomalDna23s_1").click( function(){$("#ls_ribosomalDna23s_1").fadeIn(500);} );$("#close_ls_ribosomalDna23s_1").click( function(){$("#ls_ribosomalDna23s_1").fadeOut(500);} ); }); >gb|AF163130|JCM3388T|Actinomadura pelletieri 16S-23S ribosomal RNA inte…	Null	Null	Null	Null	Null	Null	Null	Null	Null	1928	Null	Actinomadura pelletieri	Null
NCTC 4163	Staphylococcus aureus	Insecticide	No	Staphylococcaceae	2	Terms & Conditions of Supply of Microbial Pathogens: Safety	Null	Null	R. J. V. Pulvertaft in 1933 / G. F. Reddish, Washington / Disinfectant test strain / Collins, S. D. (1921) Publ. Hlth. Rep., Wash. 36, 1549 / Cook, A. M. (1967) R. Soc. Hlth. J. 87, 199	01/01/1933	Rosenbach 1884 (AL)	PULVERTAFT R J V	TaxLink: S2775 (Staphylococcus aureus subsp. aureus Rosenbach 1884) - Date of change: 5/02/2003	DISINFECTANTS AND STERILIZERS: STANDARD STRAINSChemical Disinfectants:FDAKelsey CapacityKelsey and Sykes	It is the responsibility of the customer to ensure that their facilities comply with biosafety regulations for their own country	INSECTICIDE	Staphylococcus aureus	Null	Nutrient agar, 24-48 hours, 37°C, aerobic	nutrient agar,37, facultative anaerobe	COLLINS S D 1921 PUBL HLTH REP WASH 36 1549;COOK A M 1967 R SOC HLTH J 87	ISOLATED BY REDDISH G F WASHINGTON	Null	Null	Null	http://www.ebi.ac.uk/ena/data/view/ERS825155	ftp://ftp.sanger.ac.uk/pub/project/pathogens/NCTC3000/d...	Null	Null	Null	Null	Null	Null	Null	Null	Null	Null	Null	Null	1921	GCA_900635505	Staphylococcus aureus	Null
NCTC 4168	Escherichia coli	Fikri	No	Enterobacteriaceae	2	Terms & Conditions of Supply of Microbial Pathogens: Safety	human, human excreta	Null	W. L. Forsyth in 1932 / Human excreta, Egypt in 1931 / E. coli serotype 04:K52:H- / Forsyth, W.L. (1933) J. trop. Med. Hyg. 36, 65	01/01/1932	Null	FORSYTH W L	TaxLink: ? (NCTC 4168) - Date of change: 04/02/2003	Null	It is the responsibility of the customer to ensure that their facilities comply with biosafety regulations for their own country	FIKRI	Escherichia dispar	serovar o4:k52:h-	Nutrient agar, 24-48 hours, 37°C, aerobic	nutrient broth,37, facultative anaerobe	FORSYTH W L 1931 J TROP MED HYG 36 65	Null	Null	Null	Null	http://www.ebi.ac.uk/ena/data/view/ERS879586	ftp://ftp.sanger.ac.uk/pub/project/pathogens/NCTC3000/d...	Null	Null	Null	Null	Null	Null	Null	Null	Null	Null	Null	Null	1931	GCA_900450515	Escherichia coli	Null
NCTC 4169	Escherichia coli	Cleland	No	Enterobacteriaceae	2	Terms & Conditions of Supply of Microbial Pathogens: Safety	human, excreta	Null	W. L. Forsyth in 1932 / Human excreta, Egypt in 1931 / E. coli serotype 02:K5:H- / Forsyth, W. L. (1933) J. trop. Med. Hyg. 36, 65	01/01/1932	Null	FORSYTH W L	TaxLink: ? (NCTC 4169) - Date of change: 04/02/2003	Null	It is the responsibility of the customer to ensure that their facilities comply with biosafety regulations for their own country	CLELAND	Escherichia dispar	serovar o4:k5:h-	Nutrient agar, 24-48 hours, 37°C, aerobic	nutrient broth,	FORSYTH W L 1933 J TROP MED HYG 36 65	FOUND IN EGYPT 1931	Null	Null	Null	http://www.ebi.ac.uk/ena/data/view/ERS744792	ftp://ftp.sanger.ac.uk/pub/project/pathogens/NCTC3000/d...	Null	Non-motile	Null	Null	Null	Null	Null	Null	Null	Null	Null	Null	1931	GCA_900449475	Escherichia coli	Null
NCTC 4174	Escherichia coli	Davis	No	Enterobacteriaceae	2	Terms & Conditions of Supply of Microbial Pathogens: Safety	human, human excreta	Null	(CN 151) W. L. Forsyth in 1933 / 09:K?:H- and O rough H- / Human excreta, Egypt in 1931 / Bacterium coli-anaerogenes	01/01/1933	(Migula 1895) Castellani and Chalmers 1919 (AL)	FORSYTH W L	TaxLink: S1192 (Escherichia coli (Migula 1895) Castellani and Chalmers 1919) - Date of change: 5/02/2003	Null	It is the responsibility of the customer to ensure that their facilities comply with biosafety regulations for their own country	CN 151; DAVIS	Escherichia coli	serovar o9:k :h-	Nutrient agar, 24-48 hours, 37°C, aerobic	nutrient broth,37, facultative anaerobe	Null	FIRST FOUND IN HUMAN EXCRETA,EGYPT 1931	Null	Null	Null	http://www.ebi.ac.uk/ena/data/view/ERS970064	ftp://ftp.sanger.ac.uk/pub/project/pathogens/NCTC3000/...	Null	Null	Null	Null	Null	Null	Null	Null	Null	Null	Null	Null	1931	GCA_900450385	Escherichia coli	Null
NCTC 4175	Proteus vulgaris	Lehmann	No	Enterobacteriaceae	2	Terms & Conditions of Supply of Microbial Pathogens: Safety	Null	Ref #: 45324 Author(s): Sproer,C.;Mendrock,U.;Swiderski,J.;Lang,E.;Stackebrandt,E. Journal: Int J Syst Bacteriol Title: The phylogenetic position of Serratia, Buttiauxella and some other genera of the family Enterobacteriaceae Volume: 49 Pt 4 Page(s): 1433-8 Year: 1999 Keyword(s): GENBANK/AJ233400 GENBANK/AJ233401 GENBANK/AJ233402 GENBANK/AJ233403 GENBANK/AJ233404 GENBANK/AJ233405 GENBANK/AJ23340…	(ATCC 13315, NCIB 4175) Was Type strain but since replaced by NCTC 13145 / Pribram Collection, Vienna in 1933 / K. B. Lehmann, Wurzburg / Proteus mirabilis / Ekladius, L. et al. (1957) J. gen. Microbiol. 17, 602 / Editorial Board (1959) Int. Bull. bact. Nomencl. Taxon. 9, 105 / Opinion 26 (1963) Int. Bull. bact. Nomencl. Taxon. 13, 35	01/01/1933	Hauser 1885 (AL)	PRIBRAM COLLECTION	TaxLink: S2386 (Proteus vulgaris Hauser 1885) - Date of change: 5/02/2003	Null	It is the responsibility of the customer to ensure that their facilities comply with biosafety regulations for their own country	ATCC 13315; DSM 30118; IFO 3851; LEHMANN; NCIB 4175	Proteus vulgaris	Null	nutrient agar,37, facultative anaerobe	nutrient broth,37, facultative anaerobe	EDITORIAL BOARD 1959 INT BULL BACT NOM- ENCL TAXON 9 105; EKLADIUS L ET AL	PRIBRAM COLLECTION VIENNA RECEIVED IT FROM LEHMANN WURZBURG PRE:FR	>gb|AJ300544|CIP 58.60T| ATCC 13315T|Proteus vulgaris partial gyrB gene for DNA gyrase B subunit strainCIP 58.60T, ATCC 13315T.| ataagtttgacgaca... $(document).ready(function(){ $("#lsl_miscellaneousSequences_1").click( function(){$("#ls_miscellaneousSequences_1").fadeIn(500);} );$("#close_ls_miscellaneousSequences_1").click( function(){$("#ls_miscellaneousSequences_1").fadeOut(500);} ); });	PROTEUS MIRABILIS, HAUSER 1885	Null	Null	Null	>gb|AJ233425|DSM 30118|Proteus vulgaris 16S rRNA gene (strain DSM 30118).| gattgaacgctggcg... $(document).ready(function(){ $("#lsl_ribosomalDna16s_1").click( function(){$("#ls_ribosomalDna16s_1").fadeIn(500);} );$("#close_ls_ribosomalDna16s_1").click( function(){$("#ls_ribosomalDna16s_1").fadeOut(500);} ); });>gb|DQ885262|NCTC 4175|Proteus hauseri strain NCTC 4175 16S ribosomal RNA gene, partial…	Null	>gb|AY116927|ATCC 13315|Proteus vulgaris strain ATCC 13315 23S ribosomal RNA gene, partialsequence.| ggttaagcgaataag... $(document).ready(function(){ $("#lsl_ribosomalDna23s_1").click( function(){$("#ls_ribosomalDna23s_1").fadeIn(500);} );$("#close_ls_ribosomalDna23s_1").click( function(){$("#ls_ribosomalDna23s_1").fadeOut(500);} ); });	Null	Null	Null	Null	Null	Null	Null	Null	Null	1933	Null	Proteus vulgaris	Null
NCTC 4189	Actinobacillus lignieresii	1	Yes	Pasteurellaceae	2	Terms & Conditions of Supply of Microbial Pathogens: Safety	mammal, sub-maxillary gland of cattle	Ref #: 50372 Author(s): Angen,O.;Ahrens,P.;Kuhnert,P.;Christensen,H.;Mutters,R. Journal: Int J Syst Evol Microbiol Title: Proposal of Histophilus somni gen. nov., sp. nov. for the three species incertae sedis 'Haemophilus somnus', 'Haemophilus agni' and 'Histophilus ovis' Volume: 53 Page(s): 1449-56 Year: 2003 Keyword(s): GENBANK/AF549387 GENBANK/AF549388 GENBANK/AF549389 GENBANK/AF549390 GENBANK…	Type strain / L. Thompsom, Rochester USA in 1933 / Glands, cattle	01/01/1933	Brumpt 1910 (AL)	THOMPSON L	TaxLink: S82 (Actinobacillus lignieresii Brumpt 1910) - Date of change: 5/02/2003	Null	It is the responsibility of the customer to ensure that their facilities comply with biosafety regulations for their own country	ATCC 49236; CCUG 41384; CIP 53.130	Actinobacillus lignieresii	Null	Columbia blood agar, 24-48 hours, 37°C, aerobic	nutrient broth,37, facultative anaerobe	THOMPSON L 1933 J INFECT DIS 52 223	MAYO CLINIC,ROCHESTER	>gb|AY258261|NCTC4189|Actinobacillus lignieresii GyrB (gyrB) gene, partial cds.| ctcctataaagtatc... $(document).ready(function(){ $("#lsl_miscellaneousSequences_1").click( function(){$("#ls_miscellaneousSequences_1").fadeIn(500);} );$("#close_ls_miscellaneousSequences_1").click( function(){$("#ls_miscellaneousSequences_1").fadeOut(500);} ); });	Null	Null	http://www.ebi.ac.uk/ena/data/view/ERS1295687	Null	>gb|AY362892|NCTC 4189|Actinobacillus lignieresii strain NCTC 4189 16S ribosomal RNA gene,partial sequence.| attgaacgctggcgg... $(document).ready(function(){ $("#lsl_ribosomalDna16s_1").click( function(){$("#ls_ribosomalDna16s_1").fadeIn(500);} );$("#close_ls_ribosomalDna16s_1").click( function(){$("#ls_ribosomalDna16s_1").fadeOut(500);} ); });	Null	Null	Null	Null	Null	Null	Null	Null	Null	Null	Null	1933	GCA_900444945	Actinobacillus lignieresii	Null
NCTC 4191	Actinobacillus lignieresii	33	No	Pasteurellaceae	2	Terms & Conditions of Supply of Microbial Pathogens: Safety	mammal, glands of cattle	Null	L. Thompson, Rochester USA in 1933 / Glands, cattle	01/01/1933	Brumpt 1910 (AL)	THOMPSON L	TaxLink: S82 (Actinobacillus lignieresii Brumpt 1910) - Date of change: 5/02/2003	Null	It is the responsibility of the customer to ensure that their facilities comply with biosafety regulations for their own country	33	Actinobacillus lignieresii	Null	nutrient agar,37, facultative anaerobe	nutrient broth,37, facultative anaerobe	THOMPSON L 1933 J INFECT DIS 52 223	MAYO CLINIC,ROCHESTER	Null	Null	Null	Null	Null	Null	Null	Null	Null	Null	Null	Null	Null	Null	Null	Null	Null	1933	GCA_900444935	Actinobacillus lignieresii	Null
NCTC 4199	Proteus mirabilis	Monkey 3	No	Enterobacteriaceae	2	Terms & Conditions of Supply of Microbial Pathogens: Safety	mammal, faeces of monkey with diarrhoea	Null	Mabel Rhodes, NCTC in 1933 / Faeces of monkey (Macacus rhesus) with diarrhoea during dietetic experiment in 1933	01/01/1933	Hauser 1885 (AL)	RHODES M	TaxLink: S2381 (Proteus mirabilis Hauser 1885) - Date of change: 5/02/2003	Null	It is the responsibility of the customer to ensure that their facilities comply with biosafety regulations for their own country	MONKEY 3	Proteus mirabilis	Null	Nutrient agar, 24-48 hours, 37°C, aerobic	nutrient broth,37, facultative anaerobe	Null	RECEIVED FROM RHODES M NCTC COLINDALE	Null	Null	Null	http://www.ebi.ac.uk/ena/data/view/ERS647568	ftp://ftp.sanger.ac.uk/pub/project/pathogens/NCTC3000/d...	Null	Null	Null	Null	Null	Null	Null	Null	Null	Null	Null	Null	1933	GCA_900635965	Proteus mirabilis	Null
NCTC 4219	Rhodococcus equi	Jensen	No	Nocardiaceae	2	Terms & Conditions of Supply of Microbial Pathogens: Safety	Null	Ref #: 2184 Author(s): Goodfellow,M.;Alderson,G. Journal: J. Gen. Microbiol. Title: The actinomycete-genus Rhodococcus: a home for the "rhodochrous" complex. Volume: 100 Page(s): 99-122 Year: 1977--Ref #: 4496 Author(s): Mordarski,M.;Goodfellow,M.;Kaszen,I.;Tkacz,A.;Pulverer,G.;Schaal,K.P. Journal: Int. J. Syst. Bacteriol. Title: Deoxyribonucleic acid reassociation in the classification of the ge…	H. L. Jensen, New South Wales in 1953 / Soil / Mycobacterium equi / Jensen, H. L. (1933) Proc. Linn. Soc. N. S. W. 58, 181	04/02/2003	(Magnusson 1923) Goodfellow and Alderson 1977 (AL)	Null	TaxLink: S2555 (Rhodococcus equi (magnusson 1923) goodfellow and alderson 1977) - Date of change: 16/06/2007 by NCTC Up to 16/06/2007: ? (NCTC 4219) - Date of change: 04/02/2003	Null	It is the responsibility of the customer to ensure that their facilities comply with biosafety regulations for their own country	ATCC 25694; ATCC 25734; ATCC 25734; DSM 43950; DSM 46064; IMET 7466; IMET 7468	Rhodococcus equi	Null	Null	Null	Null	Null	Null	Null	Null	Null	Null	>gb|AJ272467|CUB 1063| NCTC 4219|Rhodococcus equi partial 16S rRNA gene, strain CUB 1063, NCTC 4219.| acacgagcggcggac... $(document).ready(function(){ $("#lsl_ribosomalDna16s_1").click( function(){$("#ls_ribosomalDna16s_1").fadeIn(500);} );$("#close_ls_ribosomalDna16s_1").click( function(){$("#ls_ribosomalDna16s_1").fadeOut(500);} ); });	Null	Null	Null	Null	Null	Null	Null	Null	Null	Null	Null	1933	Null	Rhodococcus equi	Null
NCTC 4276	Staphylococcus haemolyticus	7516-C	No	Staphylococcaceae	2	Terms & Conditions of Supply of Microbial Pathogens: Safety	microorganism;contaminant on agar plate n.c.t.c.7516	Null	S. T. Cowan in 1948 / Air	01/01/1948	Schleifer and Kloos 1975, species.	COWAN S T	TaxLink: S5392 (Staphylococcus saprophyticus subsp. saprophyticus (Fairbrother 1940) Shaw et al. 1951) - Date of change: 5/02/2003	Null	It is the responsibility of the customer to ensure that their facilities comply with biosafety regulations for their own country	7516-C	Staphylococcus warneri	Null	nutrient broth,37, facultative anaerobe	nutrient broth,37, facultative anaerobe	Null	ISOLATED BY COWAN S T ,NCTC LISTER INSTITUTE,HERTS.1948	Null	MICROCOCCUS SP. SUBGROUP 1;STAPHYLOCOCCUS SP. GROUP A 2, PRAUSER ET AL	Null	Null	Null	Null	Null	Null	Null	Null	Null	Null	Null	Null	Null	Null	Null	1948	Null	Staphylococcus haemolyticus	Null
NCTC 4285	Kocuria varians	M 1/4	No	Micrococcaceae	2	Terms & Conditions of Supply of Microbial Pathogens: Safety	milk	Null	S. T. Cowan in 1948 / Milk	01/01/1948	(Migula 1900) Stackebrandt et al. 1995	COWAN S T	TaxLink: S1865 (Micrococcus varians) - Date of change: 5/02/2003	Null	It is the responsibility of the customer to ensure that their facilities comply with biosafety regulations for their own country	M 1/4	Micrococcus varians	Null	lemco agar,37,	lemco broth,37,	Null	ISOLATED BY COWAN S T	Null	Null	Null	Null	Null	Null	Null	Null	Null	Null	Null	Null	Null	Null	Null	Null	Null	1948	Null	Kocuria varians	Null
NCTC 4287	Staphylococcus warneri	I-2	No	Staphylococcaceae	2	Terms & Conditions of Supply of Microbial Pathogens: Safety	Null	Null	S. T. Cowan in 1948 / Golden pigment	01/01/1948	Kloos and Schleifer 1975	COWAN S T	TaxLink: S2784 (Staphylococcus epidermidis (Winslow and Winslow 1908) Evans 1916) - Date of change: 5/02/2003	Null	It is the responsibility of the customer to ensure that their facilities comply with biosafety regulations for their own country	I-2	Staphylococcus sp.	Null	Null	Null	Null	Null	Null	Null	Null	Null	Null	Null	Null	Null	Null	Null	Null	Null	Null	Null	Null	Null	Null	1948	Null	Staphylococcus warneri	Null
NCTC 4304	Erysipelothrix rhusiopathiae	Topley B	No	Erysipelotrichaceae	2	Terms & Conditions of Supply of Microbial Pathogens: Safety	mammal, epizootic among mice	Null	W. W. C. Topley, London in 1921 / Epizootic among mice in 1921 / Formerly NCTC 807B	01/01/1921	(Migula 1900) Buchanan 1918 (AL)	TOPLEY W W C	TaxLink: S1185 (Erysipelothrix rhusiopathiae (Migula 1900) Buchanan 1918) - Date of change: 5/02/2003	Null	It is the responsibility of the customer to ensure that their facilities comply with biosafety regulations for their own country	FORMERLY NCTC 807B; TOPLEY B	Erysipelothrix rhusiopathiae	Null	nutrient agar,37, facultative anaerobe	nutrient broth,37, facultative anaerobe	Null	ISOLATED BY TOPLEY W W C LONDON	Null	Null	Null	Null	Null	Null	Null	Null	Null	Null	Null	Null	Null	Null	Null	Null	Null	1921	Null	Erysipelothrix rhusiopathiae	Null
NCTC 4305	Corynebacterium diphtheriae var intermedius	PW 8 (110)	No	Null	Null	Terms & Conditions of Supply of Microbial Pathogens: Safety	Null	Null	G. F. Petrie, Lister Institute in 1920 / Formerly NCTC 380 B	01/01/1920	Null	PETRIE G F	TaxLink: S950 (Corynebacterium diphtheriae (Kruse 1886) Lehmann and Neumann 1896) - Date of change: 5/02/2003	Not Typed Serologically	It is the responsibility of the customer to ensure that their facilities comply with biosafety regulations for their own country	PW 8(110)	EAGLETON and BAXTER SEROLOGICAL TYPES	Null	blood agar,37, facultative anaerobe	nutrient broth,37, facultative anaerobe	Null	FORMERLY NCTC 380 B	Null	Null	Null	Null	Null	Null	Null	Null	Null	Toxigenic	Null	Null	Null	Null	Null	Null	Null	1920	Null	Corynebacterium diphtheriae var intermedius	Null
NCTC 4335	Streptococcus dysgalactiae subsp. dysgalactiae	N 35	No	Streptococcaceae	2	Terms & Conditions of Supply of Microbial Pathogens: Safety	mastitis streptococcus	Null	A. W. Stableforth, London in 1935 / Mastitis / Stableforth, A. W. (1932) J. comp. Path. Ther. 45, 185	01/01/1935	Garvie et al. 1983 emend. Vieira et al. 1998	STABLEFORTH A W	TaxLink: S5390 (Streptococcus dysgalactiae subsp. dysgalactiae Garvie et al. 1983 emend. Vieira et al. 1998) - Date of change: 5/02/2003	Serological Group C Stableforths Type II b	It is the responsibility of the customer to ensure that their facilities comply with biosafety regulations for their own country	N 35; TYPE IIB	Streptococcus dysgalactiae	serovar group c	nutrient agar,37, facultative anaerobe	nutrient broth,37, facultative anaerobe	STABLEFORTH A W 1932 J.COMP.PATH.THER. 45 185	FROM STABLEFORTH A W ,ROYAL VETERINARY COLLEGE,LONDON	Null	Null	Null	Null	Null	Null	Null	Null	Null	Null	Null	Null	Null	Null	Null	Null	Null	1932	Null	Streptococcus dysgalactiae	dysgalactiae
NCTC 4351	Micrococcus luteus	C 7603	No	Micrococcaceae	2	Terms & Conditions of Supply of Microbial Pathogens: Safety	atmosphere;air contaminant	Null	S. T. Cowan in 1948 / Air contaminant / Sarcina flava	01/01/1948	(Schroeter 1872) Cohn 1872 (AL)	COWAN S T	TaxLink: S1860 (Micrococcus luteus (Schroeter 1872) Cohn 1872 emend. Wieser et al. 2002) - Date of change: 5/02/2003	Null	It is the responsibility of the customer to ensure that their facilities comply with biosafety regulations for their own country	C 7603	Micrococcus luteus	Null	blood agar,37, aerobic	nutrient broth,37, aerobic	Null	Null	Null	Null	Null	Null	Null	Null	Null	Null	Null	Null	Null	Null	Null	Null	Null	Null	Null	1948	Null	Micrococcus luteus	Null
NCTC 4355	Kocuria varians	6784c	No	Micrococcaceae	2	Terms & Conditions of Supply of Microbial Pathogens: Safety	contaminant of boiled meat culture	Null	C. S. Brindle, NCTC in 1949 / Laboratory contaminant	01/01/1949	(Migula 1900) Stackebrandt et al. 1995	BRINDLE C S	TaxLink: S1865 (Micrococcus varians) - Date of change: 5/02/2003	Null	It is the responsibility of the customer to ensure that their facilities comply with biosafety regulations for their own country	6784C	Micrococcus varians	Null	nutrient agar,37, aerobic	nutrient broth,37, aerobic	Null	ISOLATED BY BRINDLE C S, NCTC	Null	Null	Null	Null	Null	Null	Null	Null	Null	Null	Null	Null	Null	Null	Null	Null	Null	1949	Null	Kocuria varians	Null
NCTC 4444	Salmonella enterica subsp. enterica serotype Enteritidis	Ratin 688	No	Enterobacteriaceae	2	Terms & Conditions of Supply of Microbial Pathogens: Safety	human gastroenteritis in 1933	Null	(ATCC 4931) F. Kauffmann, Copenhagen in 1934 / Human gastroenteritis in 1933 / Phage-type 6a	01/01/1934	(LE MINOR et al. 1982) LE MINOR and POPOFF 1987	KAUFFMANN F	TaxLink: S9096 (Salmonella enterica subspecies enterica (ex kauffmann and edwards 1952) le minor and popoff 1987) - Date of change: 16/06/2007 by NCTCUp to 16/06/2007: S2672 (Salmonella enteritidis (Gaertner 1888) Castellani and Chalmers 1919) - Date of change: 5/02/2003	var. danysz9, 12:g, m:-Salmonella SUBSPECIES I	It is the responsibility of the customer to ensure that their facilities comply with biosafety regulations for their own country	ATCC 4931; RATIN 688; SEROTYPE 9,12: G,M	Salmonella enterica subsp. enterica	serotype Enteritidis	Nutrient agar, 24 hours, 37°C, aerobic	nutrient broth,37, facultative anaerobe	Null	Null	Null	Null	Null	http://www.ebi.ac.uk/ena/data/view/ERS513126	ftp://ftp.sanger.ac.uk/pub/project/pathogens/NCTC3000/...	Null	Null	Null	variety dansyz	Null	Null	Null	Null	Null	Null	Null	Null	1933	GCA_900456495	Salmonella enterica	enterica serotype Enteritidis
NCTC 4450	Escherichia coli	Julian	No	Enterobacteriaceae	2	Terms & Conditions of Supply of Microbial Pathogens: Safety	human excreta	Null	(CN 152) W. M. Scott, Ministry of Health in 1934 / Human excreta	01/01/1934	Null	Null	TaxLink: ? (NCTC 4450) - Date of change: 04/02/2003	Null	It is the responsibility of the customer to ensure that their facilities comply with biosafety regulations for their own country	Null	Escherichia dispar	Null	Nutrient agar, 24-48 hours, 37°C, aerobic	nutrient broth,37, facultative anaerobe	Null	RECEIVED FROM SCOTT MINISTRY OF HEALTH 1932	Null	BACTERIUM COLI-ANAEROGENES	Null	http://www.ebi.ac.uk/ena/data/view/ERS846863	ftp://ftp.sanger.ac.uk/pub/project/pathogens/NCTC3000/d...	Null	Null	Null	Null	Null	Null	Null	Null	Null	Null	Null	Null	1932	GCA_901482675	Escherichia coli	Null
NCTC 4487	Brucella abortus	Canti	No	Brucellaceae	3	Terms & Conditions of Supply of Microbial Pathogens: Safety	human, case of undulant fever in london	Null	G. S. Wilson, LSHTM in 1934 / Thionin resistant / Undulant fever	01/01/1934	(Hughes 1893) Meyer and Shaw 1920 (AL)	WILSON G S	TaxLink: S644 (Brucella abortus) - Date of change: 5/02/2003	Null	It is the responsibility of the customer to ensure that their facilities comply with biosafety regulations for their own country	CANTI	Brucella melitensis	Null	Blood agar, 37, aerobic, carbon dioxide required	Nutrient broth,37, aerobic	Null	BEFORE 1949 LISTED AS BRUCELLA SP	Null	Brucella melitensis biovar Abortus	Null	Null	Null	Null	This pathogen is listed as a specified animal pathogen according to The Specified Animal Pathogens Order 2008. As such a SAPO licence is required to possess or work on this pathogen and is the responsibility of the customer to obtain from the HSE (UK only) The regulation of specified animal pathogens	Null	Biotype 3	Null	Null	Null	Null	Null	Null	Null	Null	1949	Null	Brucella abortus	Null
NCTC 4490	Brucella suis	P 16	No	Brucellaceae	3	Terms & Conditions of Supply of Microbial Pathogens: Safety	mammal, pig	Null	G. S. Wilson in 1934 / Pig, Denmark	01/01/1934	Huddleson 1929 (AL)	WILSON G S	TaxLink: S644 (Brucella suis) - Date of change: 5/02/2003	Null	It is the responsibility of the customer to ensure that their facilities comply with biosafety regulations for their own country	P 16	Brucella melitensis	Null	Blood agar,37, aerobic	Nutrient broth,37, aerobic	Null	Null	Null	Brucella melitensis biovar Suis	Null	Null	Null	Null	This pathogen is listed as a specified animal pathogen according to The Specified Animal Pathogens Order 2008. As such a SAPO licence is required to possess or work on this pathogen and is the responsibility of the customer to obtain from the HSE (UK only) The regulation of specified animal pathogens	Null	Biotype 1 AMERICAN VARIETY	Null	Null	Null	Null	Null	Null	Null	Null	1934	Null	Brucella suis	Null
NCTC 4500	Actinomyces bovis	D 121	No	Actinomycetaceae	2	Terms & Conditions of Supply of Microbial Pathogens: Safety	mammal, udder of cow	Null	(CN 6502) H. R. Carne, Australia in 1934 / Udder, cow / Erikson, D. (1940) MRC Special Report Series No. 240	01/01/1934	Harz 1877 (AL)	CARNE H R	TaxLink: S130 (Actinomyces bovis Harz 1877) - Date of change: 5/02/2003	Null	It is the responsibility of the customer to ensure that their facilities comply with biosafety regulations for their own country	CN 6502; D 121	Actinomyces bovis	Null	blood agar,37, facultative anaerobe	nutrient broth,37, facultative anaerobe	Null	Null	Null	Null	Null	Null	Null	Null	Null	Null	Null	Null	Null	Null	Null	Null	Null	Null	Null	1934	Null	Actinomyces bovis	Null
NCTC 4502	Actinomyces bovis	D 127	No	Actinomycetaceae	2	Terms & Conditions of Supply of Microbial Pathogens: Safety	mammal, tongue of cow	Null	H. R. Carne, Australia in 1934 / Tongue, cow / Erikson, D. (1940) MRC Special Report Series No. 240	01/01/1934	Harz 1877 (AL)	CARNE H R	TaxLink: S130 (Actinomyces bovis Harz 1877) - Date of change: 5/02/2003	Null	It is the responsibility of the customer to ensure that their facilities comply with biosafety regulations for their own country	D 127	Actinomyces bovis	Null	glucose agar,37, facultative anaerobe	nutrient broth,37, facultative anaerobe	ERIKSON D 1940 MRC SPECIAL REPORT SERIES NO 240	Null	Null	Null	Null	Null	Null	Null	Null	Null	Null	Null	Null	Null	Null	Null	Null	Null	Null	1934	Null	Actinomyces bovis	Null
NCTC 4504	Lactobacillus acidophilus	Cruickshank 2	No	Lactobacillaceae	Null	Terms & Conditions of Supply of Microbial Pathogens: Safety	human, vaginal tract during pregnancy	Null	R. Cruickshank, Glasgow in 1934 / Vagina in 1934	01/01/1934	(Moro 1900) Hansen and Mocquot 1970	CRUICKSHANK R	TaxLink: S1539 (Lactobacillus acidophilus (Moro 1900) Hansen and Mocquot 1970) - Date of change: 5/02/2003	Null	It is the responsibility of the customer to ensure that their facilities comply with biosafety regulations for their own country	CRUICKSHANK 2	Lactobacillus acidophilus	Null	mrs media ano2,37, facultative anaerobe	nutrient broth,37, facultative anaerobe	Null	ISLT BY CRUICKSHANK R, DEPT OF PATH, ROYAL INFIRM, GLASGOW PRE:FR	Null	Null	Null	Null	Null	Null	Null	Null	Null	Null	Null	Null	Null	Null	Null	Null	Null	1934	Null	Lactobacillus acidophilus	Null
NCTC 4518	Streptomyces sp.	Pollacci	No	Streptomycetaceae	2	Terms & Conditions of Supply of Microbial Pathogens: Safety	not recorded	Null	G. Pollacci, Pavia, Italy in 1934 / Streptomyces graminis / Actinomyces bovis	01/01/1934	Waksman and Henrici 1943	POLLACCI G	TaxLink: G2872 (Streptomyces Waksman and Henrici 1943) - Date of change: 5/02/2003	Null	It is the responsibility of the customer to ensure that their facilities comply with biosafety regulations for their own country	POLLACCI	Streptomyces sp.	Null	nutrient agar,37, aerobic	nutrient broth,37, aerobic	Null	POLLACCI G ,R.STAT.AGR.SPER.DI.PAVIA	Null	ACTINOMYCES GRAMINIS;ACTINOMYCES BOVIS, HARZ 1877	Null	Null	Null	Null	Null	Null	Null	Null	Null	Null	Null	Null	Null	Null	Null	1934	Null	Streptomyces sp.	Null
NCTC 4521	Streptomyces sp.	ATCC 549	No	Streptomycetaceae	Null	Terms & Conditions of Supply of Microbial Pathogens: Safety	not recorded	Null	ATCC in 1934 / S. A. Waksman in 1925 / Parke, Davis & Co. about 1915 / Actinomyces bovis / Streptomyces graminis	01/01/1934	Waksman and Henrici 1943	ATCC	TaxLink: G2872 (Streptomyces Waksman and Henrici 1943) - Date of change: 5/02/2003	Null	It is the responsibility of the customer to ensure that their facilities comply with biosafety regulations for their own country	ATCC 549	Streptomyces sp.	Null	Null	Null	Null	FROM WAKSMAN S A,NEW JERSEY USA,1925;PARKE DAVIS CO. 1915 CSOR:LACTOSE	Null	ACTINOMYCES BOVIS, HARZ 1877	Null	Null	Null	Null	Null	Null	Null	Null	Null	Null	Null	Null	Null	Null	Null	1915	Null	Streptomyces sp.	Null
NCTC 4522	Streptomyces sp.	DR 1201	No	Streptomycetaceae	2	Terms & Conditions of Supply of Microbial Pathogens: Safety	not recorded	Null	(ATCC 772) ATCC in 1934 / Streptomyces graminis / Actinomyces bovis	01/01/1934	Waksman and Henrici 1943	ATCC	TaxLink: G2872 (Streptomyces Waksman and Henrici 1943) - Date of change: 5/02/2003	Null	It is the responsibility of the customer to ensure that their facilities comply with biosafety regulations for their own country	ATCC 772; DR 1201	Streptomyces sp.	Null	Null	Null	Null	FROM WELDMEAN F D,UNIVERSITY OF PENNSYLVANIA;ATCC WASH.DC CSOR:SUCROSE	Null	STREPTOMYCES GRAMINIS;ACTINOMYCES BOVIS, HARZ 1877	Null	Null	Null	Null	Null	Null	Null	Null	Null	Null	Null	Null	Null	Null	Null	1934	Null	Streptomyces sp.	Null
NCTC 4523	Streptomyces griseus	ATCC 3311	No	Streptomycetaceae	2	Terms & Conditions of Supply of Microbial Pathogens: Safety	Null	Null	ATCC in 1934 / Waksman Collection in 1923 / Pribram Collection, Vienna in 1923 / Actinomyces buccalis	01/01/1934	(Krainsky 1914) Waksman and Henrici 1948 (AL)	ATCC	TaxLink: S3078 (Streptomyces griseus subsp. griseus (Krainsky 1914) Waksman and Henrici 1948) - Date of change: 5/02/2003	Null	It is the responsibility of the customer to ensure that their facilities comply with biosafety regulations for their own country	ATCC 3311	Streptomyces griseus	Null	blood agar,37, facultative anaerobe	nutrient broth,37, facultative anaerobe	Null	FROM PRIBRAM COLLECTION VIENNA 1923 TO WAKSMAN COLLECTION TEGR:;37+;	Null	ACTINOMYCES BUCCALIS;STREPTOCOCCUS GRISEUS, (KRAINSKY 1914) WAKSMAN AND	Null	Null	Null	Null	Null	Null	Null	Null	Null	Null	Null	Null	Null	Null	Null	1923	Null	Streptomyces griseus	Null
NCTC 4524	Mycobacterium farcinogenes subsp. senegalense	ATCC 3318	No	Mycobacteriaceae	2	Terms & Conditions of Supply of Microbial Pathogens: Safety	Null	Ref #: 65545 Author(s): Ruimy,R.;Boiron,P.;Boivin,V.;Christen,R. Journal: FEMS Microbiol Lett Title: A phylogeny of the genus Nocardia deduced from the analysis of small-subunit ribosomal DNA sequences, including transfer of Nocardia amarae to the genus Gordona as Gordona amarae comb. nov Volume: 123 Page(s): 261-7 Year: 1995 Keyword(s): GENBANK/X80591 GENBANK/X80592 GENBANK/X80593 GENBANK/X80594…	ATCC in 1934 / S. A. Waksman in 1925 / J. Orskov in 1925 / Syntype for Nocardia farcinica / Actinomyces farcinicus / Gordon, R. E. & Mihm, J. M. (1957) J. Bact. 73, 15 / Gordon, R. E. & Mihm, J. M. (1962) J. gen. Microbiol. 27, 1 / Sneath, P. H. A. & Skerman, V. B. D. (1966) Int. J. syst. Bact. 16, 1	04/02/2003	Null	Null	TaxLink: ? (NCTC 4524) - Date of change: 04/02/2003	Null	It is the responsibility of the customer to ensure that their facilities comply with biosafety regulations for their own country	ATCC 3318; DSM 43245	Mycobacterium farcinogenes subsp. senegalense	Null	Null	Null	Null	Null	Null	Null	Null	Null	Null	>gb|Z36936|M. GOODFELLOW N898/ATCC 3318(TYPE STRAIN)|N.farcinica gene for 16S ribosomal RNA.| gacgaacgctggcgg... $(document).ready(function(){ $("#lsl_ribosomalDna16s_1").click( function(){$("#ls_ribosomalDna16s_1").fadeIn(500);} );$("#close_ls_ribosomalDna16s_1").click( function(){$("#ls_ribosomalDna16s_1").fadeOut(500);} ); });>gb|DQ659906|ATCC 3318|Nocardia farcinica strain ATCC 3318 16S ribos…	Null	Null	Null	Null	Null	Null	Null	Null	Null	Null	Null	1925	GCA_900454115	Mycobacterium farcinogenes	senegalense
NCTC 4525	Streptomyces hominis	ATCC 3008	No	Streptomycetaceae	Null	Terms & Conditions of Supply of Microbial Pathogens: Safety	Null	Null	ATCC in 1934 / Actinomyces hominis	01/01/1934	Null	ATCC	TaxLink: ? (NCTC 4525) - Date of change: 04/02/2003	Null	It is the responsibility of the customer to ensure that their facilities comply with biosafety regulations for their own country	ATCC 3008	Streptomyces hominis	Null	glucose agar,30, aerobic	nutrient broth,30, aerobic	Null	Null	Null	ACTINOMYCES HOMINIS	Null	Null	Null	Null	Null	Null	Null	Null	Null	Null	Null	Null	Null	Null	Null	1934	Null	Streptomyces hominis	Null
NCTC 4540	Streptococcus sp.	Azgazardah	No	Streptococcaceae	2	Terms & Conditions of Supply of Microbial Pathogens: Safety	not recorded	Null	F. Griffith in 1934 / Griffith type 7	01/01/1934	Rosenbach 1884	GRIFFITH F	TaxLink: G2819 (Streptococcus Rosenbach 1884) - Date of change: 5/02/2003	Other Group C strains	It is the responsibility of the customer to ensure that their facilities comply with biosafety regulations for their own country	AZGAZARDAH	Null	serovar group c	nutrient agar,37, facultative anaerobe	nutrient broth,37, facultative anaerobe	Null	RECEIVED GRIFFITH F	Null	Null	Null	Null	Null	Null	Null	Null	Null	Null	Null	Null	Null	Null	Null	Null	Null	1934	Null	Streptococcus sp.	Null
NCTC 4553	Bacillus alcalophilus	1	Yes	Bacillaceae	2	Terms & Conditions of Supply of Microbial Pathogens: Safety	human, faeces of healthy woman	Ref #: 122 Author(s): Vedder,A. Journal: Antonie van Leeuwenhoek J. Microbiol. Serol. Title: Het mechanisme van de schadelijke werking van atmospherische zuurstof op de groei van anaerobe bacillen. Volume: 1 Page(s): 266-274 Year: 1934--Ref #: 1300 Author(s): Skerman,V.B.D.;McGowan,V.;Sneath,P.H.A.(ed) Journal: Int. J. Syst. Bacteriol. Title: Approved Lists of Bacterial Names. Volume: 30 Page(s):…	(ATCC 27647, NRS 1584) Type strain / A. Vedder, Amsterdam in 1934 / Faeces / Vedder, A. (1934) Antonie van Leeuwenhoek, 1, 1 / Boyer, E. W. et al. (1973) Int. J. syst. Bact. 23, 238	01/01/1934	Vedder 1934 (AL)	VEDDER A	TaxLink: S382 (Bacillus alcalophilus Vedder 1934) - Date of change: 5/02/2003	Null	It is the responsibility of the customer to ensure that their facilities comply with biosafety regulations for their own country	ATCC 27647; DSM 485; NCIB 10436; NCIB 8772; 1	Bacillus alcalophilus	Null	nutrient agar,37, aerobic	nutrient broth,37, aerobic	VEDDER A 1934 ANTONIE VAN LEEUWENH 1 1;BOYER E W ET AL 1973 INT J SYST	UNIV OF AMSTERDAM	Null	Null	Null	Null	Null	>gb|X60603|DSM 485|B.alcalophilus 16S ribosomal RNA.| gagagtttgatcctg... $(document).ready(function(){ $("#lsl_ribosomalDna16s_1").click( function(){$("#ls_ribosomalDna16s_1").fadeIn(500);} );$("#close_ls_ribosomalDna16s_1").click( function(){$("#ls_ribosomalDna16s_1").fadeOut(500);} ); }); >gb|X76436|DSM 485 T|B.alcalophilus (DSM 485 T) gene for 16S rRNA.| gacgaacgctggcgg... $(document).ready(fu…	Null	Null	Null	Null	Null	Null	Null	Null	Null	Null	Null	1934	Null	Bacillus alcalophilus	Null
NCTC 4557	Haemophilus parasuis	1374	Yes	Pasteurellaceae	2	Terms & Conditions of Supply of Microbial Pathogens: Safety	Null	Null	(ATCC 19417) Type strain / C. H. Andrewes, Hampstead in 1934 / R.E. Shope / Lewis, P.A. & Shope, R.E. (1931) J. exp. Med. 54, 361	01/01/1934	Biberstein and White 1969 (AL)	ANDREWES C H	TaxLink: S1400 (Haemophilus parasuis Biberstein and White 1969) - Date of change: 5/02/2003	Null	It is the responsibility of the customer to ensure that their facilities comply with biosafety regulations for their own country	ATCC 19417; 1374	Haemophilus parasuis	Null	Chocolate blood agar, 48 hours, 37°C, requires carbon dioxide	nutrient broth +f e,37, facultative anaerobe	LEWIS P A & SHOPE R E 1931 J EXP MED 54 361	ANDREWES C H RECEIVED CULTURE FROM SHOPE R E	Null	Null	Null	http://www.ebi.ac.uk/ena/data/view/ERS1247836	Null	Null	Null	Null	Null	Null	Null	Null	Null	Null	Null	Null	Null	1931	GCA_900450925	Haemophilus parasuis	Null
NCTC 4560	Haemophilus influenzae	RAMC 18 Biotype III	No	Pasteurellaceae	2	Terms & Conditions of Supply of Microbial Pathogens: Safety	Null	Null	(ATCC 19418) H. J. Bensted, London in 1934	01/01/1934	(Lehmann and Neumann 1896) Winslow et al. 1917 (AL)	BENSTED H J	TaxLink: S1393 (Haemophilus influenzae (Lehmann and Neumann 1896) Winslow et al. 1917) - Date of change: 5/02/2003	Null	It is the responsibility of the customer to ensure that their facilities comply with biosafety regulations for their own country	ATCC 19418; RAMC 18	Haemophilus influenzae	Null	chocolate blood agar,37, facultative anaerobe	nutrient broth + fe,37, facultative anaerobe	Null	BENSTED H J, RAMC COLLEGE, MILLBANK, SW1	Null	Null	Null	Null	Null	Null	Null	Null	Null	Null	Null	Null	Null	Null	Null	Null	Null	1934	Null	Haemophilus influenzae	Null
NCTC 4587	Clostridium botulinum	Lederle	No	Clostridiaceae	2	Terms & Conditions of Supply of Microbial Pathogens: Safety	Null	Ref #: 37151 Author(s): Hutson,R.A.;Thompson,D.E.;Lawson,P.A.;Schocken-Itturino,R.P.;Bottger,E.C.;Collins,M.D. Journal: Antonie Van Leeuwenhoek Title: Genetic interrelationships of proteolytic Clostridium botulinum types A, B, and F and other members of the Clostridium botulinum complex as revealed by small-subunit rRNA gene sequences Volume: 64 Page(s): 273-83 Year: 1994 Keyword(s): GENBANK/X681…	E. W. Hurst, Lister Institute in 1934 / Rockefeller Institute / Lederle Laboratories / See also NCTC 7272	01/01/1934	(van Ermengem 1896) Bergey et al. 1923	HURST E W LISTER INSTITUTE	TaxLink: S829 (Clostridium botulinum (van Ermengem 1896) Bergey et al. 1923) - Date of change: 5/02/2003	Type A	It is the responsibility of the customer to ensure that their facilities comply with biosafety regulations for their own country	LEDERLE; NCTC 7272; TYPE A	Clostridium botulinum	Null	blood agar,37, strict anaerobe	meat broth,37, strict anaerobe	Null	FROM ROCKEFELLER INST PRINCETON N J FROM LEDERLE LABS	Null	Null	Null	Null	Null	>gb|X68185|NCTC7272|C.botulinum type A rrn gene for 16S RNA.| nnnnnnngagagttt... $(document).ready(function(){ $("#lsl_ribosomalDna16s_1").click( function(){$("#ls_ribosomalDna16s_1").fadeIn(500);} );$("#close_ls_ribosomalDna16s_1").click( function(){$("#ls_ribosomalDna16s_1").fadeOut(500);} ); });>gb|X68185|NCTC7272|Clostridium botulinum type A rrn gene for 16S RNA.| nnnnnnngagagttt... $(documen…	Null	>gb|X65602 S51077|SSP. NCTC 7272|C.botulinum gene for 23S rRNA.| ggtcaagctacaaag... $(document).ready(function(){ $("#lsl_ribosomalDna23s_1").click( function(){$("#ls_ribosomalDna23s_1").fadeIn(500);} );$("#close_ls_ribosomalDna23s_1").click( function(){$("#ls_ribosomalDna23s_1").fadeOut(500);} ); });>gb|X65602|SSP. NCTC 7272|C.botulinum gene for 23S rRNA.| ggtcaagctacaaag... $(document).ready(fu…	Null	Null	Null	Null	Null	Null	Null	Null	Null	1934	GCA_011014375	Clostridium botulinum	Null
NCTC 4590	Neisseria pharyngis	Fleming 1	No	Neisseriaceae	2	Terms & Conditions of Supply of Microbial Pathogens: Safety	human, normal throat	Ref #: 13256 Author(s): Smith,N.H.;Holmes,E.C.;Donovan,G.M.;Carpenter,G.A.;Spratt,B.G. Journal: Mol Biol Evol Title: Networks and groups within the genus Neisseria: analysis of argF, recA, rho, and 16S rRNA sequences from human Neisseria species Volume: 16 Page(s): 773-83 Year: 1999 Keyword(s): GENBANK/AJ239278 GENBANK/AJ239279 GENBANK/AJ239280 GENBANK/AJ239281 GENBANK/AJ239282 GENBANK/AJ239283 G…	A. Fleming, St. Marys Hospital, London in 1934 / Normal throat in 1934 / Neisseria pharyngis var. flavus	01/01/1934	Null	FLEMING A	TaxLink: ? (NCTC 4590) - Date of change: 04/02/2003	Null	It is the responsibility of the customer to ensure that their facilities comply with biosafety regulations for their own country	FLEMING 1	Neisseria pharyngis	Null	nutrient agar,37, strict anaerobe	nutrient broth,37, strict anaerobe	Null	ISOLATED BY FLEMING A, ST MARYS HOSP, LONDON	Null	NEISSERIA PHARYNGIS VAR FLAVUS	Null	Null	Null	>gb|AJ239281|NCTC4590|Neisseria pharyngis 16S rRNA gene (partial), strain NCTC4590.| cagcacagagaagct... $(document).ready(function(){ $("#lsl_ribosomalDna16s_1").click( function(){$("#ls_ribosomalDna16s_1").fadeIn(500);} );$("#close_ls_ribosomalDna16s_1").click( function(){$("#ls_ribosomalDna16s_1").fadeOut(500);} ); });	Null	Null	Null	Null	Null	Null	Null	Null	Null	Null	Null	1934	Null	Neisseria pharyngis	Null
NCTC 4591	Neisseria maccae	Fleming 6	No	Neisseriaceae	2	Terms & Conditions of Supply of Microbial Pathogens: Safety	human, normal throat	Null	A. Fleming, St. Marys Hospital, London in 1934 / Normal throat in 1934 / Neisseria pharyngis var. siccus	01/01/1934	Null	FLEMING A	TaxLink: ? (NCTC 4591) - Date of change: 04/02/2003	Null	It is the responsibility of the customer to ensure that their facilities comply with biosafety regulations for their own country	FLEMING 6	Neisseria pharyngis	Null	nutrient agar,37, aerobic	nutrient broth,37, aerobic	Null	ISOLATED BY FLEMING A, ST MARYS HOSPITAL, LONDON	Null	NEISSERIA PHARYNGIS VAR SICCUS	Null	Null	Null	Null	Null	Null	Null	Null	Null	Null	Null	Null	Null	Null	Null	1934	Null	Neisseria maccae	Null
NCTC 4618	Serratia marcescens	MEC	No	Enterobacteriaceae	2	Terms & Conditions of Supply of Microbial Pathogens: Safety	butter;isolated from well water	Null	E. Coombe, Besancon, France in 1934 / Well water, Nancy, France in 1915 / Serratia essevana / Coombe, M. E. (1934) Etude Comparative de Trois Bacteries Chromogenes a pigment rouge, These, Ecole de Med. Univ. Besancon	01/01/1934	Bizio 1823 (AL)	COMBE E	TaxLink: S7992 (Serratia marcescens subspecies marcescens bizio 1823) - Date of change: 16/06/2007 by NCTC Up to 16/06/2007: S2701 (Serratia marcescens Bizio 1823) - Date of change: 5/02/2003	Null	It is the responsibility of the customer to ensure that their facilities comply with biosafety regulations for their own country	M.E.C.	Serratia marcescens	Null	nutrient agar,37, facultative anaerobe	nutrient broth,37, facultative anaerobe	COMBE E 1934 THESE ,ECOLE DE MED. UNIV.BESANCON	ISOLATED BY LASSEUR ,1915 ,ESSEY ,NANCY ,FRANCE	Null	SERRATIA ESSEYANA	Null	Null	Null	Null	Null	Null	Null	Null	Null	Null	Null	Null	Null	Null	Null	1915	Null	Serratia marcescens	Null
NCTC 4619	Serratia marcescens	Lasseur	No	Enterobacteriaceae	2	Terms & Conditions of Supply of Microbial Pathogens: Safety	butter;water	Null	Professor Lasseur, Nancy, France in 1934 / Water / NCTC results identify as Serratia marinorubra / Combe, M. E. (1934) Etude Comparative de Trois Bacteries Chromogenes a pigment rouge, These, Ecole de Med. Univ. Besancon	01/01/1934	Bizio 1823 (AL)	LASSEUR	TaxLink: S7992 (Serratia marcescens subspecies marcescens bizio 1823) - Date of change: 16/06/2007 by NCTC Up to 16/06/2007: S2701 (Serratia marcescens Bizio 1823) - Date of change: 5/02/2003	var. kiliensis	It is the responsibility of the customer to ensure that their facilities comply with biosafety regulations for their own country	ATCC 6889; LASSEUR	Serratia marcescens	Null	nutrient agar,37, facultative anaerobe	nutrient broth,37, facultative anaerobe	COMBE M E 1934 THESE , ECOLE DE MED.UNIV.BESANCON	FROM PROF. LASSEUR ,NANCY ,FRANCE	Null	CHROMOBACTERIUM KILIENSE	Null	Null	Null	Null	Null	Null	Null	Null	Null	Null	Null	Null	Null	Null	Null	1934	Null	Serratia marcescens	Null
NCTC 4635	Proteus vulgaris	O X L (Felix)	No	Enterobacteriaceae	2	Terms & Conditions of Supply of Microbial Pathogens: Safety	Null	Null	(CN2765) A. Felix, Lister Institute, London in 1934 / Disinfectant test strain	01/01/1934	Hauser 1885 (AL)	FELIX A	TaxLink: S2386 (Proteus vulgaris Hauser 1885) - Date of change: 5/02/2003	DISINFECTANTS AND STERILIZERS: STANDARD STRAINS Chemical Disinfectants: Kelsey and Sykes	It is the responsibility of the customer to ensure that their facilities comply with biosafety regulations for their own country	CN2765; O X L (FELIX)	Proteus vulgaris	Null	nutrient agar,37, facultative anaerobe	nutrient broth,37, facultative anaerobe	Null	RECEIVED FROM FELIX A LISTER INSTITUTE	Null	Null	Null	Null	Null	Null	Null	Null	Null	Null	Null	Null	Null	Null	Null	Null	Null	1934	Null	Proteus vulgaris	Null
NCTC 4636	Proteus vulgaris	H X L (Felix)	No	Enterobacteriaceae	2	Terms & Conditions of Supply of Microbial Pathogens: Safety	Null	Null	(ATCC 6896) A. Felix, Lister Institute, London in 1934	01/01/1934	Hauser 1885 (AL)	FELIX A	TaxLink: S2386 (Proteus vulgaris Hauser 1885) - Date of change: 5/02/2003	Null	It is the responsibility of the customer to ensure that their facilities comply with biosafety regulations for their own country	ATCC 6896; H X L (FELIX)	Proteus vulgaris	Null	nutrient agar,37, facultative anaerobe	nutrient broth,37, facultative anaerobe	Null	RECEIVED FROM FELIX A LISTER INSTITUTE LONDON	Null	Null	Null	Null	Null	Null	Null	Null	Null	Null	Null	Null	Null	Null	Null	Null	Null	1934	Null	Proteus vulgaris	Null
NCTC 4655	Corynebacterium pseudotuberculosis	2	No	Corynebacteriaceae	2	Terms & Conditions of Supply of Microbial Pathogens: Safety	mammal, equine strain	Null	L. B. Bull, Melbourne in 1935 / G. Guillot, Alfort, France / Horse	01/01/1935	(Buchanan 1911) Eberson 1918 (AL)	BULL L B	TaxLink: S973 (Corynebacterium pseudotuberculosis (Buchanan 1911) Eberson 1918) - Date of change: 5/02/2003	Null	It is the responsibility of the customer to ensure that their facilities comply with biosafety regulations for their own country	2	Corynebacterium pseudotuberculosis	Null	blood agar,37, facultative anaerobe	nutrient broth,37, facultative anaerobe	Null	BULL L B,MELBOURNE,AUSTRALIA-GUILLOT G,ALFORT,FRANCE	Null	Null	Null	Null	Null	Null	Null	Null	Null	Non-toxigenic	Null	Null	Null	Null	Null	Null	Null	1935	Null	Corynebacterium pseudotuberculosis	Null
NCTC 4656	Corynebacterium pseudotuberculosis	3	No	Corynebacteriaceae	2	Terms & Conditions of Supply of Microbial Pathogens: Safety	mammal, equine strain	Null	L. B. Bull, Melbourne in 1935 / G. Guillot, Alfort, France / Horse / Corynebacterium ovis	01/01/1935	(Buchanan 1911) Eberson 1918 (AL)	BULL L B	TaxLink: S973 (Corynebacterium pseudotuberculosis (Buchanan 1911) Eberson 1918) - Date of change: 5/02/2003	Null	It is the responsibility of the customer to ensure that their facilities comply with biosafety regulations for their own country	3	Corynebacterium pseudotuberculosis	Null	Columbia blood agar, 24-48 hours, 37°C, aerobic	nutrient broth,37, facultative anaerobe	Null	BULL L B,MELBOURNE,AUSTRALIA-GUILLOT G,ALFORT,FRANCE	Null	Null	Null	http://www.ebi.ac.uk/ena/data/view/ERS1080576	ftp://ftp.sanger.ac.uk/pub/project/pathogens/NCTC3000/...	Null	Null	Null	Null	Non-toxigenic	Null	Null	Null	Null	Null	Null	Null	1935	GCA_901482545	Corynebacterium pseudotuberculosis	Null
NCTC 4657	Corynebacterium pseudotuberculosis	4	No	Corynebacteriaceae	2	Terms & Conditions of Supply of Microbial Pathogens: Safety	mammal, equine strain	Null	L. B. Bull, Melbourne in 1935 / G. Guillot, Alfort, France / Horse / Corynebacterium ovis	01/01/1935	(Buchanan 1911) Eberson 1918 (AL)	BULL L B	TaxLink: S973 (Corynebacterium pseudotuberculosis (Buchanan 1911) Eberson 1918) - Date of change: 5/02/2003	Null	It is the responsibility of the customer to ensure that their facilities comply with biosafety regulations for their own country	4	Corynebacterium pseudotuberculosis	Null	serum agar,37, facultative anaerobe	columbia blood agar,37, facultative anaerobe	Null	BULL L B,MELBOURNE,AUSTRALIA-GUILLOT G,ALFORT,FRANCE	Null	CORYNEBACTERIUM OVIS, (BUCHANAN, 1911) EBERSON, 1918	Null	Null	Null	Null	Null	Null	Null	Non-toxigenic	Null	Null	Null	Null	Null	Null	Null	1935	Null	Corynebacterium pseudotuberculosis	Null
NCTC 4669	Streptococcus dysgalactiae subsp. dysgalactiae	S 32	No	Streptococcaceae	2	Terms & Conditions of Supply of Microbial Pathogens: Safety	human, mastitis streptococcus	Null	A. W. Stableforth, London in 1935 / Mastitis / Stableforth, A. W. (1932) J. comp. Path. Ther. 45, 185	01/01/1935	Garvie et al. 1983 emend. Vieira et al. 1998	STABLEFORTH A W	TaxLink: S5390 (Streptococcus dysgalactiae subsp. dysgalactiae Garvie et al. 1983 emend. Vieira et al. 1998) - Date of change: 5/02/2003	Stableforths Type IIaSerological Group C	It is the responsibility of the customer to ensure that their facilities comply with biosafety regulations for their own country	S 32; TYPE IIA	Streptococcus dysgalactiae	serovar group c	Columbia blood agar, 24-48 hours, 37°C, aerobic	nutrient broth,37, facultative anaerobe	STABLEFORTH A W 1932 J.COMP.PATH.THER. 45 185	ISOLATED BY STABLEFORTH A W ,ROYAL VETERINARY COLLEGE,LONDON PRE:FR	Null	Null	Null	http://www.ebi.ac.uk/ena/data/view/ERS846868	Null	Null	Null	Null	Null	Null	Null	Null	Null	Null	Null	Null	Null	1932	GCA_900635345	Streptococcus dysgalactiae	dysgalactiae
NCTC 4670	Streptococcus dysgalactiae subsp. dysgalactiae	N 33	No	Streptococcaceae	2	Terms & Conditions of Supply of Microbial Pathogens: Safety	human, mastitis streptococcus	Null	A. W. Stableforth, London in 1935 / Mastitis / Stableforth, A. W. (1932) J. comp. Path. Ther. 45, 185	01/01/1935	Garvie et al. 1983 emend. Vieira et al. 1998	STABLEFORTH A W	TaxLink: S5390 (Streptococcus dysgalactiae subsp. dysgalactiae Garvie et al. 1983 emend. Vieira et al. 1998) - Date of change: 5/02/2003	Stableforths Type IIbSerological Group C	It is the responsibility of the customer to ensure that their facilities comply with biosafety regulations for their own country	N 33; TYPE IIB	Streptococcus dysgalactiae	serovar group c	Columbia blood agar, 24-48 hours, 37°C, aerobic	nutrient broth,37, facultative anaerobe	STABLEFORTH A W 1932 J.COMP.PATH.THER. 45 185	ISOLATED BY STABLEFORTH A W ,ROYAL VETERINARY COLLEGE,LONDON PRE:FR	Null	Null	Null	http://www.ebi.ac.uk/ena/data/view/ERS1037082	ftp://ftp.sanger.ac.uk/pub/project/pathogens/NCTC3000/...	Null	Null	Null	Null	Null	Null	Null	Null	Null	Null	Null	Null	1932	GCA_900459205	Streptococcus dysgalactiae	dysgalactiae
NCTC 4671	Streptococcus dysgalactiae subsp. dysgalactiae	S 54	No	Streptococcaceae	2	Terms & Conditions of Supply of Microbial Pathogens: Safety	human, mastitis streptococcus	Null	A. W. Stableforth, London in 1935 / Mastitis / Stableforth, A. W. (1932) J. comp. Path. Ther. 45, 185	01/01/1935	Garvie et al. 1983 emend. Vieira et al. 1998	STABLEFORTH A W	TaxLink: S5390 (Streptococcus dysgalactiae subsp. dysgalactiae Garvie et al. 1983 emend. Vieira et al. 1998) - Date of change: 5/02/2003	Stableforths Type IIcSerological Group C	It is the responsibility of the customer to ensure that their facilities comply with biosafety regulations for their own country	S 54; TYPE IIC	Streptococcus dysgalactiae	serovar group c	Columbia blood agar, 24-48 hours, 37°C, aerobic	nutrient broth,37, facultative anaerobe	STABLEFORTH A W 1932 J.COMP.PATH.THER. 45 185	ISOLATED BY STABLEFORTH A W ,ROYAL VETERINARY COLLEGE,LONDON PRE:FR	Null	Null	Null	http://www.ebi.ac.uk/ena/data/view/ERS846869	ftp://ftp.sanger.ac.uk/pub/project/pathogens/NCTC3000/d...	Null	Null	Null	Null	Null	Null	Null	Null	Null	Null	Null	Null	1932	GCA_900459135	Streptococcus dysgalactiae	dysgalactiae
NCTC 4672	Streptococcus uberis	S 51	No	Streptococcaceae	2	Terms & Conditions of Supply of Microbial Pathogens: Safety	human, mastitis streptococcus	Null	(CN 6711, NCDO 2039) A. W. Stableforth, London in 1935 / Mastitis / Stableforth Serological Group III, type IIIa / Stableforth, A. W. (1932) J. comp. Path. Ther. 45, 185	01/01/1935	Diernhofer 1932 (AL)	STABLEFORTH A W	TaxLink: S2870 (Streptococcus uberis Diernhofer 1932) - Date of change: 5/02/2003	Null	It is the responsibility of the customer to ensure that their facilities comply with biosafety regulations for their own country	CN 6711; NCDO 2039; S 51	Streptococcus uberis	Null	Columbia blood agar, 24-48 hours, 37°C, aerobic	nutrient broth,37, facultative anaerobe	STABLEFORTH A W 1932 J.COMP.PATH.THER. 45 185	FROM STABLEFORTH A W,ROYAL VETERINARY COLLEGE ,LONDON	Null	Null	Null	http://www.ebi.ac.uk/ena/data/view/ERS846870	ftp://ftp.sanger.ac.uk/pub/project/pathogens/NCTC3000/d...	Null	Null	Null	Null	Null	Null	Null	Null	Null	Null	Null	Null	1932	GCA_900460135	Streptococcus uberis	Null
NCTC 4673	Streptococcus uberis	N 20	No	Streptococcaceae	2	Terms & Conditions of Supply of Microbial Pathogens: Safety	human, mastitis streptococcus	Null	(NCDO 2040) A. W. Stableforth, London in 1935 / Mastitis / Stableforth Serological Group III, type IIIb / Stableforth, A. W. (1932) J. comp. Path. Ther. 45, 185	01/01/1935	Diernhofer 1932 (AL)	STABLEFORTH A W	TaxLink: S2870 (Streptococcus uberis Diernhofer 1932) - Date of change: 5/02/2003	Null	It is the responsibility of the customer to ensure that their facilities comply with biosafety regulations for their own country	N 20; NCDO 2040	Streptococcus uberis	Null	Columbia blood agar, 24-48 hours, 37°C, aerobic	nutrient broth,37, facultative anaerobe	STABLEFORTH A W 1932 J.COMP.PATH.THER. 45 185	FROM STABLEFORTH A W ,ROYAL VETERINARY COLLEGE,LONDON	Null	Null	Null	http://www.ebi.ac.uk/ena/data/view/ERS846871	ftp://ftp.sanger.ac.uk/pub/project/pathogens/NCTC3000/d...	Null	Null	Null	Null	Null	Null	Null	Null	Null	Null	Null	Null	1932	GCA_900459985	Streptococcus uberis	Null
NCTC 4674	Streptococcus uberis	N 29	No	Streptococcaceae	2	Terms & Conditions of Supply of Microbial Pathogens: Safety	human, mastitis streptococcus	Null	(NCDO 2041) A. W. Stableforth, London in 1935 / Mastitis / Stableforth Serological Group III, type IIIc / Stableforth, A. W. (1932) J. comp. Path. Ther. 45, 185	01/01/1935	Diernhofer 1932 (AL)	STABLEFORTH A W	TaxLink: S2870 (Streptococcus uberis Diernhofer 1932) - Date of change: 5/02/2003	Null	It is the responsibility of the customer to ensure that their facilities comply with biosafety regulations for their own country	N 29; NCDO 2041	Streptococcus uberis	Null	Columbia blood agar, 24-48 hours, 37°C, aerobic	nutrient broth,37, facultative anaerobe	STABLEFORTH A W 1932 J.COMP.PATH.THER. 45 185	FROM STABLEFORTH A W,ROYAL VETERINARY COLLEGE ,LONDON	Null	Null	Null	http://www.ebi.ac.uk/ena/data/view/ERS1143229	Null	Null	Null	Null	Null	Null	Null	Null	Null	Null	Null	Null	Null	1932	GCA_900475695	Streptococcus uberis	Null
NCTC 4675	Streptococcus equi subsp. zooepidemicus	S 55	No	Streptococcaceae	2	Terms & Conditions of Supply of Microbial Pathogens: Safety	mammal, from a case of bovine mastitis	Null	A. W. Stableforth, London in 1935 / Bovine mastitis / Stableforth, A. W. (1933) J. comp. Path. Ther. 46, 131	01/01/1935	Rosenbach 1884	STABLEFORTH A W	TaxLink: G2819 (Streptococcus Rosenbach 1884) - Date of change: 5/02/2003	Other Group C strains	It is the responsibility of the customer to ensure that their facilities comply with biosafety regulations for their own country	S 55	Null	serovar group c	Columbia blood agar, 24-48 hours, 37°C, aerobic	nutrient broth,37, facultative anaerobe	STABLEFORTH A W 1933 J.COMP.PATH.THER. 46 131	RECEIVED FROM STABLEFORTH A W ,ROYAL VETERINARY COLL.LONDON PRE:FR	Null	Null	Null	http://www.ebi.ac.uk/ena/data/view/ERS879588	ftp://ftp.sanger.ac.uk/pub/project/pathogens/NCTC3000/d...	Null	Null	Null	Null	Null	Null	Null	Null	Null	Null	Null	Null	1933	GCA_901542385	Streptococcus equi	zooepidemicus
NCTC 4676	Streptococcus equi subsp. zooepidemicus	S 34	Yes	Streptococcaceae	2	Terms & Conditions of Supply of Microbial Pathogens: Safety	mammal, bovine mastitis	Null	Type strain / A. W. Stableforth, London in 1936 / Bovine mastitis / Stableforth, A. W. (1933) J. comp. Path. Ther. 46, 131	01/01/1936	Farrow and Collins 1985	STABLEFORTH A W	TaxLink: S2837 (Streptococcus equi subspecies zooepidemicus (ex frost and englebrecht 1936) farrow and collins 1985) - Date of change: 16/06/2007 by NCTCUp to 16/06/2007: G2819 (Streptococcus Rosenbach 1884) - Date of change: 5/02/2003	Null	It is the responsibility of the customer to ensure that their facilities comply with biosafety regulations for their own country	ATCC 43079; CCUG 23256; CIP 103228; DSM 20727; LMG 16030; NCIMB 701358	Streptococcus equi subsp. Zooepidemicus	serovar group c	Columbia blood agar, 24-48 hours, 37°C, aerobic	nutrient broth,37, facultative anaerobe	STABLEFORTH A W 1933 J COMP PATH THER 46 131	Null	Null	Null	Null	http://www.ebi.ac.uk/ena/data/view/ERS1143230	Null	Null	Null	Null	Null	Null	Null	Null	Null	Null	Null	Null	Null	1933	GCA_900459475	Streptococcus equi	zooepidemicus
NCTC 4678	Streptococcus sp.	T 7	No	Streptococcaceae	2	Terms & Conditions of Supply of Microbial Pathogens: Safety	milk;milk	Null	A.W. Stableforth, London in 1935 / Milk / Streptococcus infrequens / Minett, F. C. & Stableforth, A. W. (1934) J. Dairy Res. 5, 223	01/01/1935	Rosenbach 1884	STABLEFORTH A W	TaxLink: G2819 (Streptococcus Rosenbach 1884) - Date of change: 5/02/2003	Group E Serotypes	It is the responsibility of the customer to ensure that their facilities comply with biosafety regulations for their own country	T 7	Null	serovar group e	nutrient agar,37, facultative anaerobe	nutrient broth,37, facultative anaerobe	MINNETT F C & STABLEFORTH A W 1934 J.DAIRY.RES. 5 223	ISOLATED BY STABLEFORTH A W,ROYAL VETERINARY COLLEGE LONDON PRE:FR	Null	STREPTOCOCCUS INFREQUENS	Null	Null	Null	Null	Null	Null	Null	Null	Null	Null	Null	Null	Null	Null	Null	1934	Null	Streptococcus sp.	Null
NCTC 4681	Corynebacterium pseudotuberculosis	B 65	No	Corynebacteriaceae	2	Terms & Conditions of Supply of Microbial Pathogens: Safety	mammal, australian sheep	Null	Mrs. Barratt, London in 1935 / Sheep, Australia / Corynebacterium ovis	01/01/1935	(Buchanan 1911) Eberson 1918 (AL)	BARRATT	TaxLink: S973 (Corynebacterium pseudotuberculosis (Buchanan 1911) Eberson 1918) - Date of change: 5/02/2003	Null	It is the responsibility of the customer to ensure that their facilities comply with biosafety regulations for their own country	B 65	Corynebacterium pseudotuberculosis	Null	Columbia blood agar, 24-48 hours, 37°C, aerobic	columbia blood agar,37, facultative anaerobe	Null	BARRATT,LISTER INSTITUTE,HERTS-CARNE H R,SYDNEY UNIVERSITY PRE:FR	Null	Null	Null	http://www.ebi.ac.uk/ena/data/view/ERS1080578	ftp://ftp.sanger.ac.uk/pub/project/pathogens/NCTC3000/...	Null	Null	Null	Null	Non-toxigenic	Null	Null	Null	Null	Null	Null	Null	1935	GCA_901482565	Corynebacterium pseudotuberculosis	Null
NCTC 4683	Corynebacterium pseudotuberculosis	B 68	No	Corynebacteriaceae	2	Terms & Conditions of Supply of Microbial Pathogens: Safety	mammal, australian sheep	Null	Mrs. Barratt, London in 1935 / Sheep, Australia / Corynebacterium ovis	01/01/1935	(Buchanan 1911) Eberson 1918 (AL)	BARRATT	TaxLink: S973 (Corynebacterium pseudotuberculosis (Buchanan 1911) Eberson 1918) - Date of change: 5/02/2003	Null	It is the responsibility of the customer to ensure that their facilities comply with biosafety regulations for their own country	B 68	Corynebacterium pseudotuberculosis	Null	blood agar,37, facultative anaerobe	nutrient broth,37, facultative anaerobe	Null	BARRATT,LISTER INSTITUTE,HERTS-CARNE H R,SYDNEY UNIVERSITY PRE:FR	Null	Null	Null	Null	Null	Null	Null	Null	Null	Non-toxigenic	Null	Null	Null	Null	Null	Null	Null	1935	Null	Corynebacterium pseudotuberculosis	Null
NCTC 4691	Corynebacterium pseudotuberculosis	Soil	No	Corynebacteriaceae	2	Terms & Conditions of Supply of Microbial Pathogens: Safety	soil;soil,australia	Null	Mrs. Barratt, London in 1935 / Soil, Australia / Corynebacterium ovis	01/01/1935	(Buchanan 1911) Eberson 1918 (AL)	BARRATT	TaxLink: S973 (Corynebacterium pseudotuberculosis (Buchanan 1911) Eberson 1918) - Date of change: 5/02/2003	Null	It is the responsibility of the customer to ensure that their facilities comply with biosafety regulations for their own country	SOIL	Corynebacterium pseudotuberculosis	Null	blood agar,37, facultative anaerobe	nutrient broth,37, facultative anaerobe	Null	BARRATT,LISTER INSTITUTE,ELSTREE-BULL L B,MELBOURNE,VICTORIA PRE:FR	Null	CORYNEBACTERIUM PSEUDOTUBERCULOSIS- (	Null	Null	Null	Null	Null	Null	Null	Non-toxigenic	Null	Null	Null	Null	Null	Null	Null	1935	Null	Corynebacterium pseudotuberculosis	Null
NCTC 4693	Vibrio cholerae	Japanese, original	No	Vibrionaceae	2	Terms & Conditions of Supply of Microbial Pathogens: Safety	not recorded	Null	P. Bruce White, Hampstead in 1935 / Inaba serotype / Gardner, A. D. & Venkatraman, K. V. (1935) J. Hyg., Camb. 35, 262 / Gardner, A. D. & Venkatraman, K. V. (1935) Lancet i, 265	01/01/1935	Pacini 1854 (AL)	BRUCE WHITE P	TaxLink: S3541 (Vibrio cholerae Pacini 1854) - Date of change: 5/02/2003	Serovar 0:1 GARDNER and VENKATRAMAN Subgroup I	It is the responsibility of the customer to ensure that their facilities comply with biosafety regulations for their own country	JAPANESE ORIGINAL	Vibrio cholerae	serovar o:1	nutrient agar,37, facultative anaerobe	nutrient broth,37, facultative anaerobe	GARDNER A D & VENKATRAMAN K V 1935 J.HYG.,CAMB. 35 262; GARDNER A D &	FROM BRUCE WHITE P,NAT.INST.MED.RES.LONDON	Null	Null	Null	Null	Null	Null	Null	Null	Null	Null	Null	Null	Null	Null	Null	Null	Null	1935	Null	Vibrio cholerae	Null
NCTC 4711	Vibrio cholerae non 0:1	Nanking 32/123	No	Vibrionaceae	2	Terms & Conditions of Supply of Microbial Pathogens: Safety	not recorded	Null	(ATCC 14730) A. D. Gardner, Oxford in 1935 / Gardner, A. d. & Venkatraman, K. V. (1935) J. Hyg., Camb. 35, 262 / Serovar 0:2	01/01/1935	Null	GARDNER A D	TaxLink: S3541 (Vibrio cholerae Pacini 1854) - Date of change: 5/02/2003	GARDNER and VENKATRAMAN Subgroup III	It is the responsibility of the customer to ensure that their facilities comply with biosafety regulations for their own country	ATCC 14730; NANKING 32/123	Vibrio cholerae Non 0:1	serovar serotype o:2	nutrient agar,37, facultative anaerobe	nutrient broth,37, facultative anaerobe	GARDNERA A D & VENKATRAMAN K V 1935 J HYG CAMB 35 262	FROM GARDNER A D ,STANDADRDS LAB OXFORD	Null	Null	Null	Null	Null	Null	Null	Null	Null	Null	Null	Null	Null	Null	Null	Null	Null	1935	Null	Vibrio cholerae non 0:1	Null
NCTC 4714	Vibrio cholerae non O:1	El Tor 34-D 19	No	Vibrionaceae	2	Terms & Conditions of Supply of Microbial Pathogens: Safety	not recorded	Null	A. D. Gardner, Oxford in 1935 / Gardner, A. D. & Venkatraman, K. V. (1935) J. Hyg., Camb. 35, 262 / Not typed, probably 0:3	01/01/1935	Null	GARDNER A D	TaxLink: S3541 (Vibrio cholerae Pacini 1854) - Date of change: 5/02/2003	GARDNER and VENKATRAMAN Subgroup V	It is the responsibility of the customer to ensure that their facilities comply with biosafety regulations for their own country	EL TOR 34-D 19	Vibrio cholerae Non O:1	serovar serotype non o:1	nutrient agar,37, facultative anaerobe	nutrient broth,37, facultative anaerobe	GARDNER A D & VENKATRAMAN K V 1935 J HYG CAMB 35 262	GARDNER A D STANDARDS LABORATORY OXFORD	Null	Null	Null	Null	Null	Null	Null	Null	Null	Null	Null	Null	Null	Null	Null	Null	Null	1935	Null	Vibrio cholerae non O:1	Null
NCTC 4715	Vibrio cholerae non 0:1	El Tor 34-D 23	No	Vibrionaceae	2	Terms & Conditions of Supply of Microbial Pathogens: Safety	not recorded	Ref #: 93196 Author(s): Ruimy,R.;Breittmayer,V.;Elbaze,P.;Lafay,B.;Boussemart,O.;Gauthier,M.;Christen,R. Journal: Int J Syst Bacteriol Title: Phylogenetic analysis and assessment of the genera Vibrio, Photobacterium, Aeromonas, and Plesiomonas deduced from small-subunit rRNA sequences Volume: 44 Page(s): 416-26 Year: 1994 Keyword(s): GENBANK/X74674 GENBANK/X74675 GENBANK/X74676 GENBANK/X74677 GEN…	(ATCC 14731, CN 3426) A. D. Gardner, Oxford in 1935 / Gardner, A. D. & Venkatraman, K. V. (1935) J. Hyg., Camb. 35, 262 / Serovar 0:3	01/01/1935	Null	GARDNER A D	TaxLink: S3541 (Vibrio cholerae Pacini 1854) - Date of change: 5/02/2003	GARDNER and VENKATRAMAN Subgroup V	It is the responsibility of the customer to ensure that their facilities comply with biosafety regulations for their own country	ATCC 14731; CN 3426; ELTOR 34-D 23	Vibrio cholerae Non 0:1	serovar serotype o:3	nutrient agar,37, facultative anaerobe	nutrient broth,37, facultative anaerobe	GARDNER A D & VENKATRAMAN K V 1935 J HYG CAMB 35 262	STANDARDS LABORATORY ,OXFORD	Null	Null	Null	Null	Null	>gb|X74696|ATCC 14731|V.cholerae (ATCC 14731) gene for 16S ribosomal RNA.| attgaagagtttgat... $(document).ready(function(){ $("#lsl_ribosomalDna16s_1").click( function(){$("#ls_ribosomalDna16s_1").fadeIn(500);} );$("#close_ls_ribosomalDna16s_1").click( function(){$("#ls_ribosomalDna16s_1").fadeOut(500);} ); }); >gb|X74697|ATCC 14731|V.cholerae (ATCC 14731) gene for 16S ribosomal RNA.| attgaanagtt…	Null	Null	Null	Null	Null	Null	Null	Null	Null	Null	Null	1935	Null	Vibrio cholerae non 0:1	Null
NCTC 4716	Vibrio cholerae non 0:1	KASAULI 73	No	Vibrionaceae	2	Terms & Conditions of Supply of Microbial Pathogens: Safety	not recorded	Null	(ATCC 14732) A. D. Gardner, Oxford in 1935 / Gardner, a. d. & Venkatraman, K. V. (1935) J. Hyg., Camb. 35, 262 / Serovar 0:4	01/01/1935	Null	GARDNER A D	TaxLink: S3541 (Vibrio cholerae Pacini 1854) - Date of change: 5/02/2003	GARDNER and VENKATRAMAN Subgroup VI	It is the responsibility of the customer to ensure that their facilities comply with biosafety regulations for their own country	ATCC 14732; KASAULI 73	Vibrio cholerae Non 0:1	serovar serotype o:4	nutrient agar,37, facultative anaerobe	nutrient broth,37, facultative anaerobe	GARDNER A D & VENKATRAMAN K V 1935 J HYG CAMB 35 262	STANDARDS LABORATORY,OXFORD	Null	Null	Null	Null	Null	Null	Null	Null	Null	Null	Null	Null	Null	Null	Null	Null	Null	1935	Null	Vibrio cholerae non 0:1	Null
NCTC 4718	Clostridium putrificum	Wound	No	Clostridiaceae	2	Terms & Conditions of Supply of Microbial Pathogens: Safety	human, from case of post operative tetanus	Null	N. E. Goldsworthy, Sydney in 1935 / E. L. Morgan / Morgan, E. L. & Wright, H. D. (1934) J. path. Bact. 39, 457	01/01/1935	(Trevisan 1889) Reddish and Rettger 1922	GOLDSWORTHY N E	TaxLink: S892 (Clostridium putrificum (Trevisan 1889) Reddish and Rettger 1922) - Date of change: 5/02/2003	Null	It is the responsibility of the customer to ensure that their facilities comply with biosafety regulations for their own country	WOUND	Clostridium putrificum	Null	blood agar,37, strict anaerobe	meat broth,37, strict anaerobe	MORGAN E L & WRIGHT H D 1934 J PATH BACT 39 457	ISOLATED BY MORGAN E L AUSTRALIA-GOLDSWORTHY N E SYDNEY UNIV PRE:FR	Null	Null	Null	Null	Null	Null	Null	Null	Null	Null	Null	Null	Null	Null	Null	Null	Null	1934	Null	Clostridium putrificum	Null
NCTC 4720	Shigella flexneri	Denton 1	No	Enterobacteriaceae	2	Terms & Conditions of Supply of Microbial Pathogens: Safety	human, case presenting dysenteric symptoms	Null	A. W. Downie, Manchester in 1932 / Dysentery in 1931 / Downie, A. W. et al. (1933) J. Hyg., Camb. 33, 196	01/01/1932	Castellani and Chalmers 1919 (AL)	DOWNIE A W	TaxLink: S2715 (Shigella flexneri Castellani and Chalmers 1919) - Date of change: 5/02/2003	Manchester Variety	It is the responsibility of the customer to ensure that their facilities comply with biosafety regulations for their own country	DENTON 1	Shigella flexneri	Null	nutrient agar,37, facultative anaerobe	nutrient broth,37, facultative anaerobe	DOWNIE A W ET.AL. 1933 J.HYG.,CAMB. 33 196	ISOLATED BY DOWNIE ,UNIV. OF MANCHESTER ,1931	Null	Null	Null	Null	Null	Null	Null	Null	variety manchester	Null	Null	Null	Null	Null	Null	Null	Null	1931	Null	Shigella flexneri	Null
NCTC 4725	Streptococcus sp.	Motile	No	Streptococcaceae	2	Terms & Conditions of Supply of Microbial Pathogens: Safety	Null	Null	(ATCC 27284) M. Pownall, Sheffield in 1935 / Enterococcus, motile / Pownall, M. (1935) Br. J. exp. Path. 16, 155	01/01/1935	Rosenbach 1884	POWNALL M	TaxLink: G2819 (Streptococcus Rosenbach 1884) - Date of change: 5/02/2003	Serological Group D	It is the responsibility of the customer to ensure that their facilities comply with biosafety regulations for their own country	ATCC 27284; ENTEROCOCCUS MOTILE	Null	serovar group d	Columbia blood agar, 24-48 hours, 37°C, aerobic	nutrient broth,37, facultative anaerobe	Null	POWNALL M PATHOLOGY DEPT SHEFFIELD UNIVERSITY	Null	Null	Null	http://www.ebi.ac.uk/ena/data/view/ERS846872	Null	Null	Null	Null	Null	Null	Null	Null	Null	Null	Null	Null	Null	1935	GCA_901542395	Streptococcus sp.	Null
NCTC 4736	Kocuria varians	Rex	No	Micrococcaceae	2	Terms & Conditions of Supply of Microbial Pathogens: Safety	mammal, cervical abscess of chow chow puppy	Null	R. St. John-Brooks in 1935 / Staphylococcus aureus / Cervical abscess of chow-chow puppy	01/01/1935	(Migula 1900) Stackebrandt et al. 1995	ST JOHN BROOKS R	TaxLink: S1865 (Micrococcus varians) - Date of change: 5/02/2003	Null	It is the responsibility of the customer to ensure that their facilities comply with biosafety regulations for their own country	REX	Micrococcus varians	Null	nutrient agar,37, aerobic	nutrient broth,37, aerobic	Null	ISOLATED BY ST JOHN BROOKS R	Null	Null	Null	Null	Null	Null	Null	Null	Null	Null	Null	Null	Null	Null	Null	Null	Null	1935	Null	Kocuria varians	Null
NCTC 4743	Paenibacillus macerans	Porter	No	Paenibacillaceae	2	Terms & Conditions of Supply of Microbial Pathogens: Safety	plant;potatoes	Null	(CN 1014) R. Porter, Ames in 1935, reputedly from F. Schardinger / Potatoes	01/01/1935	(Schardinger 1905) Ash et al. 1994	PORTER R	TaxLink: S416 (Bacillus macerans) - Date of change: 5/02/2003	Null	It is the responsibility of the customer to ensure that their facilities comply with biosafety regulations for their own country	CN 1014; PORTER	Bacillus macerans	Null	nutrient agar,37, facultative anaerobe	nutrient broth,37, facultative anaerobe	Null	REPUTEDLY FROM F SCHARDINGER-PORTER IOWA STATE COLL AMES USA PRE:FR	Null	Null	Null	Null	Null	Null	Null	Null	Null	Null	Null	Null	Null	Null	Null	Null	Null	1935	Null	Paenibacillus macerans	Null
NCTC 4744	Paenibacillus polymyxa	Pribram	No	Paenibacillaceae	2	Terms & Conditions of Supply of Microbial Pathogens: Safety	plant;carrot	Null	(ATCC 7047) R. Porter, Iowa in 1935 / Pribram Collection, Bacillus asterosporus / Carrots / Probably the organism first named Astasia asterospora by Meyer, 1897	01/01/1935	(Prazmowski 1880) Ash et al. 1994	PORTER R	TaxLink: S425 (Bacillus polymyxa) - Date of change: 5/02/2003	Null	It is the responsibility of the customer to ensure that their facilities comply with biosafety regulations for their own country	ATCC 7047; PRIBRAM	Bacillus polymyxa	Null	nutrient agar,37, aerobic	nutrient broth,37, aerobic	PORTER R ET AL 1935 PROC SOC EXP BIOL & MED 32 1032	PROB ORGANISM FIRST NAMED ASTASIA ASTEROSPORA BY MEYER 1897 PRE:FR	Null	Null	Null	Null	Null	Null	Null	Null	Null	Null	Null	Null	Null	Null	Null	Null	Null	1935	GCA_900454375	Paenibacillus polymyxa	Null
NCTC 4747	Paenibacillus polymyxa	Porter	No	Paenibacillaceae	2	Terms & Conditions of Supply of Microbial Pathogens: Safety	freshwater	Null	(N. R. Smith 1237, NCIB 4747) R. Porter, Iowa in 1935 / Chicago Board of Health / Bacillus aerosporus / Water/ Produces polymyxin / Ainsworth, G. C. et al. (1947) Nature Lond, 160, 263	01/01/1935	(Prazmowski 1880) Ash et al. 1994	PORTER R	TaxLink: S425 (Bacillus polymyxa) - Date of change: 5/02/2003	Null	It is the responsibility of the customer to ensure that their facilities comply with biosafety regulations for their own country	N R SMITH 1237; NCIB 4747; PORTER	Bacillus polymyxa	Null	nutrient agar,37, facultative anaerobe	nutrient broth,37, facultative anaerobe	AINSWORTH G C ET AL 1947 NATURE,LONDON 160 263	IOWA STATE COLLEGE,RECEIVED FROM CHIGAGO BOARD OF HEALTH PRE:FR	Null	Null	Null	Null	Null	Null	Null	Null	Null	Null	Null	Null	Null	Null	Null	Null	Null	1935	Null	Paenibacillus polymyxa	Null
NCTC 4776	Salmonella enterica subsp. enterica serotype Enteritidis	450	No	Enterobacteriaceae	2	Terms & Conditions of Supply of Microbial Pathogens: Safety	Null	Null	F. Kauffmann, Copenhagen in 1935 / Hohn, J. & Herrmann, W. (1935) Zentbl. Bakt. ParasitKde, I. Abt. Orig. 134, 277	01/01/1935	(LE MINOR et al. 1982) LE MINOR and POPOFF 1987	KAUFFMANN F	TaxLink: S9096 (Salmonella enterica subspecies enterica (ex kauffmann and edwards 1952) le minor and popoff 1987) - Date of change: 16/06/2007 by NCTCUp to 16/06/2007: S2672 (Salmonella enteritidis (Gaertner 1888) Castellani and Chalmers 1919) - Date of change: 5/02/2003	var. essen1, 9, 12:g, m:-Salmonella SUBSPECIES I	It is the responsibility of the customer to ensure that their facilities comply with biosafety regulations for their own country	SEROTYPE 1,9,12: G,M; 450	Salmonella enterica subsp. Enterica	serotype Enteritidis	nutrient agar,37, facultative anaerobe	nutrient broth,37, facultative anaerobe	HOHN J & HERRMANN W 1935 ZENTBL BAKT PARASIT- -KDE I ABT ORIG 134 277	ISOLATED BY HOHN & HERRMANN - KAUFFMANN F COPENHAGEN	Null	Null	Null	Null	Null	Null	Null	Null	variety essen	Null	Null	Null	Null	Null	Null	Null	Null	1935	Null	Salmonella enterica	enterica serotype Enteritidis
NCTC 4777	Salmonella enterica subsp. enterica serotype Enteritidis	4777 451 9, 12:g, m:-	No	Enterobacteriaceae	2	Terms & Conditions of Supply of Microbial Pathogens: Safety	Null	Null	F. Kauffmann, Copenhagen in 1935 / Hohn, J. & Herrmann, W. (1935) Zentbl. Bakt. ParasitKde, I. Abt. Orig. 134, 277	01/01/1935	(Gaertner 1888) Castellani and Chalmers 1919	KAUFFMANN F	TaxLink: S9096 (Salmonella enterica subspecies enterica (ex kauffmann and edwards 1952) le minor and popoff 1987) - Date of change: 16/06/2007 by NCTCUp to 16/06/2007: S2672 (Salmonella enteritidis (Gaertner 1888) Castellani and Chalmers 1919) - Date of change: 5/02/2003	var. essen	It is the responsibility of the customer to ensure that their facilities comply with biosafety regulations for their own country	SEROTYPE 9,12: G,M; 451	Salmonella enterica subsp. enterica (LE MINOR et al. 1982) LE MINOR and POPOFF 1987; Salmonella SUBSPECIES I	serotype Enteritidis	nutrient agar,37, facultative anaerobe	nutrient broth,37, facultative anaerobe	HOHN J & HERRMANN W 1935 ZENTBL BAKT PARASIT- -KDE I ABT ORIG 134 277	ISOLATED BY HOHN J & HERRMANN W - KAUFFMANN F COPENHAGEN PRE:FR	Null	Null	Null	Null	Null	Null	Null	Null	variety essen	Null	Null	Null	Null	Null	Null	Null	Null	1935	Null	Salmonella enterica	enterica serotype Enteritidis
NCTC 4782	Salmonella enterica subsp. enterica serotype Typhimurium	1810 0-form	No	Enterobacteriaceae	2	Terms & Conditions of Supply of Microbial Pathogens: Safety	Null	Null	F. Kauffmann, Copenhagen in 1935 / Acute enteritis	01/01/1935	(LE MINOR et al. 1982) LE MINOR and POPOFF 1987	KAUFFMAN F	TaxLink: S9096 (Salmonella enterica subspecies enterica (ex kauffmann and edwards 1952) le minor and popoff 1987) - Date of change: 16/06/2007 by NCTCUp to 16/06/2007: S2674 (Salmonella typhimurium (Loeffler 1892) Castellani and Chalmers 1919) - Date of change: 5/02/2003	var. copenhagen4, 12:-Salmonella SUBSPECIES I	It is the responsibility of the customer to ensure that their facilities comply with biosafety regulations for their own country	SEROTYPE 4,12:-; 1810 O-FORM	Salmonella enterica subsp. enterica	serotype Typhimurium	nutrient agar,37, facultative anaerobe	nutrient broth,37, facultative anaerobe	Null	SOURCE FROM A CASE OF ACUTE ENTERITIS	Null	Null	Null	Null	Null	Null	Null	Null	variety copenhagen	Null	Null	Null	Null	Null	Null	Null	Null	1935	Null	Salmonella enterica	enterica serotype Typhimurium
[truncated: 5,296 more rows]

## Sheet: Isolates Used
NCTC_Number	Current_Name	Original_Strain_Reference	Type_Strain	Family	Hazard_Group_(ACDP)	Release_Restrictions	Isolated_From	Extended_Bibliography	Data	Accession_Date	Authority	Depositor	Taxonomy	Other	Biosafety_Responsibility	Other_Collection_No	Previous_Catalogue_Name	Antigenic_Properties	Conditions_for_growth_on_solid_media	Conditions_for_growth_on_liquid_media	Bibliography	History	Miscellaneous_Sequence_Data	Other_Names	Also_Known_As	Whole_Genome_Sequence	Annotated_Genome	16S_rRNA_Gene_Sequence	Additional_Information	23S_rRNA_Gene_Sequence	Variety	Toxin_Status	Phage	Antimicrobial_Resistance_Mechanism	Other_Typing_Information	Special_Growth_Conditions	Comment_on_Organism_Name	Antimicrobial_Susceptibility	Fully_Sequenced_Strain	Year_Cultured	Assembly_Accessions	Species	Subspecies
[truncated: 1,817 more rows]
